# Supplementary material for: Toward greater realism in inclusive fitness models: the case of caste fate conflict in insect societies
Source: Evol Lett. 2024 Jan 11;8(3):387–96. doi: 10.1093/evlett/qrad068 (PMC11134464; doi:10.1093/evlett/qrad068)
Supplement: qrad068_suppl_Supplementary_Material [file qrad068_suppl_supplementary_material.zip]

Archive with 7 entries (7 files):
- 1_queen_male_production_raw_data.csv
- 2Supplementary_Material_Ferreira_et_al.._cleanVersion PDF.pdf
- 2_cell_building.csv
- 3_worker life expectancy.csv
- 4_worker reproduction.csv
- caste fate conflict model_FINAL.pdf
- caste_conflict_model_R_script_FINAL.r
