# Supplementary material for: Toward greater realism in inclusive fitness models: the case of caste fate conflict in insect societies
Source: Evol Lett. 2024 Jan 11;8(3):387–96. doi: 10.1093/evlett/qrad068 (PMC11134464; doi:10.1093/evlett/qrad068)
Supplement: qrad068_suppl_Supplementary_Material [file qrad068_suppl_supplementary_material.zip › 1_queen_male_production_raw_data.csv]

species	pop	locality	Ntcomb	Ntcolonies	Ncolony	Ncomb	Idcolony	Tmonths	month	Ncells	Nfemales	Nworkers	Nmq	Nrq	Nmales	ref
Melipona mondury	M. mondury 1	various localities [Viçosa/MG], Brazil	13	7	1	1	1	7	MAR	237	237	216	21	0	0	Lima 2004
Melipona mondury	M. mondury 1	various localities [Viçosa/MG], Brazil	13	7	1	1	2	7	MAY	61	61	55	6	0	0	Lima 2004
Melipona mondury	M. mondury 1	various localities [Viçosa/MG], Brazil	13	7	1	1	2	7	JUL	162	162	160	2	0	0	Lima 2004
Melipona mondury	M. mondury 1	various localities [Viçosa/MG], Brazil	13	7	1	1	3	7	APR	116	109	101	8	0	7	Lima 2004
Melipona mondury	M. mondury 1	various localities [Viçosa/MG], Brazil	13	7	1	1	3	7	JUL	131	115	110	5	0	16	Lima 2004
Melipona mondury	M. mondury 1	various localities [Viçosa/MG], Brazil	13	7	1	1	3	7	JUL	12	7	6	1	0	5	Lima 2004
Melipona mondury	M. mondury 1	various localities [Viçosa/MG], Brazil	13	7	1	1	3	7	SEP	133	133	130	3	0	0	Lima 2004
Melipona mondury	M. mondury 1	various localities [Viçosa/MG], Brazil	13	7	1	1	4	7	APR	107	105	98	7	0	2	Lima 2004
Melipona mondury	M. mondury 1	various localities [Viçosa/MG], Brazil	13	7	1	1	5	7	JUN	42	38	36	2	0	4	Lima 2004
Melipona mondury	M. mondury 1	various localities [Viçosa/MG], Brazil	13	7	1	1	6	7	SEP	299	299	281	18	0	0	Lima 2004
Melipona mondury	M. mondury 1	various localities [Viçosa/MG], Brazil	13	7	1	1	7	7	APR	191	191	188	3	0	0	Lima 2004
Melipona mondury	M. mondury 1	various localities [Viçosa/MG], Brazil	13	7	1	1	7	7	MAY	142	142	138	4	0	0	Lima 2004
Melipona mondury	M. mondury 1	various localities [Viçosa/MG], Brazil	13	7	1	1	7	7	MAY	43	43	43	0	0	0	Lima 2004
Melipona bicolor	M. bicolor 2	Brazil	3	1	1	1	13	1	NA	90	15	11	4	0	75	Kerr 1950
Melipona bicolor	M. bicolor 2	Brazil	3	1	1	1	13	1	NA	99	79	71	8	0	20	Kerr 1950
Melipona bicolor	M. bicolor 2	Brazil	3	1	1	1	13	1	NA	48	43	41	2	0	5	Kerr 1950
Melipona bicolor	M. bicolor 3	São Francisco de Paula/RS	60	5	5	60	5_pooled	12	NA	11317	10785	9020	1765	0	532	Ferreira jr et al. 2008, 2013
Melipona bicolor	M. bicolor 1	Cunha/SP	97	18	1	1	5	4	FEB	134	121	111	10	0	13	Santos-filho et al. 2006
Melipona bicolor	M. bicolor 1	Cunha/SP	97	18	1	1	4	4	FEB	170	170	166	4	0	0	Santos-filho et al. 2006
Melipona bicolor	M. bicolor 1	Cunha/SP	97	18	1	1	9	4	FEB	191	190	184	6	0	1	Santos-filho et al. 2006
Melipona bicolor	M. bicolor 1	Cunha/SP	97	18	1	1	6	4	FEB	125	124	121	3	0	1	Santos-filho et al. 2006
Melipona bicolor	M. bicolor 1	Cunha/SP	97	18	1	1	3	4	FEB	125	125	112	13	0	0	Santos-filho et al. 2006
Melipona bicolor	M. bicolor 1	Cunha/SP	97	18	1	1	17	4	FEB	77	70	68	2	0	7	Santos-filho et al. 2006
Melipona bicolor	M. bicolor 1	Cunha/SP	97	18	1	1	12	4	FEB	85	85	78	7	0	0	Santos-filho et al. 2006
Melipona bicolor	M. bicolor 1	Cunha/SP	97	18	1	1	6	4	FEB	186	183	167	16	0	3	Santos-filho et al. 2006
Melipona bicolor	M. bicolor 1	Cunha/SP	97	18	1	1	3	4	FEB	130	130	127	3	0	0	Santos-filho et al. 2006
Melipona bicolor	M. bicolor 1	Cunha/SP	97	18	1	1	10	4	FEB	111	102	95	7	0	9	Santos-filho et al. 2006
Melipona bicolor	M. bicolor 1	Cunha/SP	97	18	1	1	17	4	FEB	103	102	99	3	0	1	Santos-filho et al. 2006
Melipona bicolor	M. bicolor 1	Cunha/SP	97	18	1	1	17	4	MAR	140	140	140	0	0	0	Santos-filho et al. 2006
Melipona bicolor	M. bicolor 1	Cunha/SP	97	18	1	1	12	4	MAR	106	106	96	10	0	0	Santos-filho et al. 2006
Melipona bicolor	M. bicolor 1	Cunha/SP	97	18	1	1	10	4	MAR	86	86	79	7	0	0	Santos-filho et al. 2006
Melipona bicolor	M. bicolor 1	Cunha/SP	97	18	1	1	9	4	MAR	96	96	89	7	0	0	Santos-filho et al. 2006
Melipona bicolor	M. bicolor 1	Cunha/SP	97	18	1	1	12	4	MAR	165	165	155	10	0	0	Santos-filho et al. 2006
Melipona bicolor	M. bicolor 1	Cunha/SP	97	18	1	1	6	4	MAR	205	205	204	1	0	0	Santos-filho et al. 2006
Melipona bicolor	M. bicolor 1	Cunha/SP	97	18	1	1	35	4	MAR	109	109	106	3	0	0	Santos-filho et al. 2006
Melipona bicolor	M. bicolor 1	Cunha/SP	97	18	1	1	11	4	MAR	112	91	85	6	0	21	Santos-filho et al. 2006
Melipona bicolor	M. bicolor 1	Cunha/SP	97	18	1	1	17	4	MAR	83	82	79	3	0	1	Santos-filho et al. 2006
Melipona bicolor	M. bicolor 1	Cunha/SP	97	18	1	1	17	4	MAR	103	103	100	3	0	0	Santos-filho et al. 2006
Melipona bicolor	M. bicolor 1	Cunha/SP	97	18	1	1	9	4	MAR	48	46	46	0	0	2	Santos-filho et al. 2006
Melipona bicolor	M. bicolor 1	Cunha/SP	97	18	1	1	10	4	MAR	56	55	54	1	0	1	Santos-filho et al. 2006
Melipona bicolor	M. bicolor 1	Cunha/SP	97	18	1	1	11	4	MAR	110	108	100	8	0	2	Santos-filho et al. 2006
Melipona bicolor	M. bicolor 1	Cunha/SP	97	18	1	1	12	4	MAR	159	159	156	3	0	0	Santos-filho et al. 2006
Melipona bicolor	M. bicolor 1	Cunha/SP	97	18	1	1	4	4	MAR	42	38	37	1	0	4	Santos-filho et al. 2006
Melipona bicolor	M. bicolor 1	Cunha/SP	97	18	1	1	5	4	MAR	86	45	39	6	0	41	Santos-filho et al. 2006
Melipona bicolor	M. bicolor 1	Cunha/SP	97	18	1	1	18	4	MAR	196	188	171	17	0	8	Santos-filho et al. 2006
Melipona bicolor	M. bicolor 1	Cunha/SP	97	18	1	1	6	4	MAR	72	72	72	0	0	0	Santos-filho et al. 2006
Melipona bicolor	M. bicolor 1	Cunha/SP	97	18	1	1	17	4	MAR	55	55	55	0	0	0	Santos-filho et al. 2006
Melipona bicolor	M. bicolor 1	Cunha/SP	97	18	1	1	3	4	MAR	51	51	49	2	0	0	Santos-filho et al. 2006
Melipona bicolor	M. bicolor 1	Cunha/SP	97	18	1	1	17	4	MAR	45	45	45	0	0	0	Santos-filho et al. 2006
Melipona bicolor	M. bicolor 1	Cunha/SP	97	18	1	1	23	4	MAR	79	79	73	6	0	0	Santos-filho et al. 2006
Melipona bicolor	M. bicolor 1	Cunha/SP	97	18	1	1	10	4	MAR	115	101	100	1	0	14	Santos-filho et al. 2006
Melipona bicolor	M. bicolor 1	Cunha/SP	97	18	1	1	12	4	MAR	73	73	70	3	0	0	Santos-filho et al. 2006
Melipona bicolor	M. bicolor 1	Cunha/SP	97	18	1	1	5	4	MAR	42	42	40	2	0	0	Santos-filho et al. 2006
Melipona bicolor	M. bicolor 1	Cunha/SP	97	18	1	1	3	4	MAR	69	69	69	0	0	0	Santos-filho et al. 2006
Melipona bicolor	M. bicolor 1	Cunha/SP	97	18	1	1	17	4	MAR	48	48	48	0	0	0	Santos-filho et al. 2006
Melipona bicolor	M. bicolor 1	Cunha/SP	97	18	1	1	20	4	MAR	232	202	179	23	0	30	Santos-filho et al. 2006
Melipona bicolor	M. bicolor 1	Cunha/SP	97	18	1	1	1	4	MAR	95	95	92	3	0	0	Santos-filho et al. 2006
Melipona bicolor	M. bicolor 1	Cunha/SP	97	18	1	1	17	4	MAR	42	42	39	3	0	0	Santos-filho et al. 2006
Melipona bicolor	M. bicolor 1	Cunha/SP	97	18	1	1	10	4	MAR	40	38	36	2	0	2	Santos-filho et al. 2006
Melipona bicolor	M. bicolor 1	Cunha/SP	97	18	1	1	10	4	APR	93	84	76	8	0	9	Santos-filho et al. 2006
Melipona bicolor	M. bicolor 1	Cunha/SP	97	18	1	1	12	4	APR	174	174	165	9	0	0	Santos-filho et al. 2006
Melipona bicolor	M. bicolor 1	Cunha/SP	97	18	1	1	5	4	APR	73	72	69	3	0	1	Santos-filho et al. 2006
Melipona bicolor	M. bicolor 1	Cunha/SP	97	18	1	1	12	4	APR	119	119	113	6	0	0	Santos-filho et al. 2006
Melipona bicolor	M. bicolor 1	Cunha/SP	97	18	1	1	20	4	APR	106	23	19	4	0	83	Santos-filho et al. 2006
Melipona bicolor	M. bicolor 1	Cunha/SP	97	18	1	1	10	4	APR	100	76	74	2	0	24	Santos-filho et al. 2006
Melipona bicolor	M. bicolor 1	Cunha/SP	97	18	1	1	4	4	APR	82	82	82	0	0	0	Santos-filho et al. 2006
Melipona bicolor	M. bicolor 1	Cunha/SP	97	18	1	1	5	4	APR	137	137	122	15	0	0	Santos-filho et al. 2006
Melipona bicolor	M. bicolor 1	Cunha/SP	97	18	1	1	17	4	APR	41	41	41	0	0	0	Santos-filho et al. 2006
Melipona bicolor	M. bicolor 1	Cunha/SP	97	18	1	1	1	4	APR	99	99	92	7	0	0	Santos-filho et al. 2006
Melipona bicolor	M. bicolor 1	Cunha/SP	97	18	1	1	6	4	APR	74	74	73	1	0	0	Santos-filho et al. 2006
Melipona bicolor	M. bicolor 1	Cunha/SP	97	18	1	1	17	4	APR	40	16	12	4	0	24	Santos-filho et al. 2006
Melipona bicolor	M. bicolor 1	Cunha/SP	97	18	1	1	18	4	APR	88	7	6	1	0	81	Santos-filho et al. 2006
Melipona bicolor	M. bicolor 1	Cunha/SP	97	18	1	1	4	4	APR	102	102	96	6	0	0	Santos-filho et al. 2006
Melipona bicolor	M. bicolor 1	Cunha/SP	97	18	1	1	5	4	APR	77	77	74	3	0	0	Santos-filho et al. 2006
Melipona bicolor	M. bicolor 1	Cunha/SP	97	18	1	1	20	4	APR	177	177	159	18	0	0	Santos-filho et al. 2006
Melipona bicolor	M. bicolor 1	Cunha/SP	97	18	1	1	18	4	APR	94	83	75	8	0	11	Santos-filho et al. 2006
Melipona bicolor	M. bicolor 1	Cunha/SP	97	18	1	1	9	4	APR	99	99	87	12	0	0	Santos-filho et al. 2006
Melipona bicolor	M. bicolor 1	Cunha/SP	97	18	1	1	10	4	APR	40	38	35	3	0	2	Santos-filho et al. 2006
Melipona bicolor	M. bicolor 1	Cunha/SP	97	18	1	1	17	4	APR	64	62	55	7	0	2	Santos-filho et al. 2006
Melipona bicolor	M. bicolor 1	Cunha/SP	97	18	1	1	3	4	APR	110	110	103	7	0	0	Santos-filho et al. 2006
Melipona bicolor	M. bicolor 1	Cunha/SP	97	18	1	1	6	4	APR	86	86	86	0	0	0	Santos-filho et al. 2006
Melipona bicolor	M. bicolor 1	Cunha/SP	97	18	1	1	5	4	APR	205	191	175	16	0	14	Santos-filho et al. 2006
Melipona bicolor	M. bicolor 1	Cunha/SP	97	18	1	1	12	4	APR	126	126	116	10	0	0	Santos-filho et al. 2006
Melipona bicolor	M. bicolor 1	Cunha/SP	97	18	1	1	20	4	APR	202	195	172	23	0	7	Santos-filho et al. 2006
Melipona bicolor	M. bicolor 1	Cunha/SP	97	18	1	1	10	4	APR	64	64	60	4	0	0	Santos-filho et al. 2006
Melipona bicolor	M. bicolor 1	Cunha/SP	97	18	1	1	17	4	APR	84	77	69	8	0	7	Santos-filho et al. 2006
Melipona bicolor	M. bicolor 1	Cunha/SP	97	18	1	1	6	4	APR	65	65	65	0	0	0	Santos-filho et al. 2006
Melipona bicolor	M. bicolor 1	Cunha/SP	97	18	1	1	15	4	APR	196	196	175	21	0	0	Santos-filho et al. 2006
Melipona bicolor	M. bicolor 1	Cunha/SP	97	18	1	1	4	4	APR	105	104	94	10	0	1	Santos-filho et al. 2006
Melipona bicolor	M. bicolor 1	Cunha/SP	97	18	1	1	5	4	MAY	81	81	74	7	0	0	Santos-filho et al. 2006
Melipona bicolor	M. bicolor 1	Cunha/SP	97	18	1	1	12	4	MAY	168	115	103	12	0	53	Santos-filho et al. 2006
Melipona bicolor	M. bicolor 1	Cunha/SP	97	18	1	1	10	4	MAY	214	214	200	14	0	0	Santos-filho et al. 2006
Melipona bicolor	M. bicolor 1	Cunha/SP	97	18	1	1	4	4	MAY	165	165	160	5	0	0	Santos-filho et al. 2006
Melipona bicolor	M. bicolor 1	Cunha/SP	97	18	1	1	17	4	MAY	59	59	55	4	0	0	Santos-filho et al. 2006
Melipona bicolor	M. bicolor 1	Cunha/SP	97	18	1	1	18	4	MAY	112	112	108	4	0	0	Santos-filho et al. 2006
Melipona bicolor	M. bicolor 1	Cunha/SP	97	18	1	1	5	4	MAY	181	171	159	12	0	10	Santos-filho et al. 2006
Melipona bicolor	M. bicolor 1	Cunha/SP	97	18	1	1	20	4	MAY	223	146	125	21	0	77	Santos-filho et al. 2006
Melipona bicolor	M. bicolor 1	Cunha/SP	97	18	1	1	1	4	MAY	221	218	207	11	0	3	Santos-filho et al. 2006
Melipona bicolor	M. bicolor 1	Cunha/SP	97	18	1	1	3	4	MAY	142	142	141	1	0	0	Santos-filho et al. 2006
Melipona bicolor	M. bicolor 1	Cunha/SP	97	18	1	1	15	4	MAY	182	182	161	21	0	0	Santos-filho et al. 2006
Melipona bicolor	M. bicolor 1	Cunha/SP	97	18	1	1	17	4	MAY	143	142	130	12	0	1	Santos-filho et al. 2006
Melipona bicolor	M. bicolor 1	Cunha/SP	97	18	1	1	12	4	MAY	266	179	164	15	0	87	Santos-filho et al. 2006
Melipona bicolor	M. bicolor 1	Cunha/SP	97	18	1	1	10	4	MAY	214	214	193	21	0	0	Santos-filho et al. 2006
Melipona bicolor	M. bicolor 1	Cunha/SP	97	18	1	1	4	4	MAY	218	218	211	7	0	0	Santos-filho et al. 2006
Melipona bicolor	M. bicolor 1	Cunha/SP	97	18	1	1	5	4	MAY	220	219	203	16	0	1	Santos-filho et al. 2006
Melipona bicolor	M. bicolor 1	Cunha/SP	97	18	1	1	18	4	MAY	129	129	116	13	0	0	Santos-filho et al. 2006
Melipona bicolor	M. bicolor 1	Cunha/SP	97	18	1	1	12	4	MAY	191	143	131	12	0	48	Santos-filho et al. 2006
Melipona bicolor	M. bicolor 1	Cunha/SP	97	18	1	1	10	4	MAY	194	193	185	8	0	1	Santos-filho et al. 2006
Melipona bicolor	M. bicolor 1	Cunha/SP	97	18	1	1	4	4	MAY	209	208	194	14	0	1	Santos-filho et al. 2006
Melipona bicolor	M. bicolor 1	Cunha/SP	97	18	1	1	5	4	MAY	188	183	154	29	0	5	Santos-filho et al. 2006
Melipona bicolor	M. bicolor 1	Cunha/SP	97	18	1	1	17	4	MAY	73	73	71	2	0	0	Santos-filho et al. 2006
Melipona bicolor	M. bicolor 1	Cunha/SP	97	18	1	1	18	4	MAY	124	123	116	7	0	1	Santos-filho et al. 2006
Melipona bicolor	M. bicolor 1	Cunha/SP	97	18	1	1	9	4	MAY	138	135	111	24	0	3	Santos-filho et al. 2006
Melipona bicolor	M. bicolor 1	Cunha/SP	97	18	1	1	20	4	MAY	171	161	150	11	0	10	Santos-filho et al. 2006
Melipona beecheii	M. beecheii 1	Merida, Mexico	120	10	1	1	1	12	JAN	96	66	56	10	0	30	Moo Valle et al. 2001
Melipona beecheii	M. beecheii 1	Merida, Mexico	120	10	1	1	1	12	FEB	42	36	34	2	0	6	Moo Valle et al. 2001
Melipona beecheii	M. beecheii 1	Merida, Mexico	120	10	1	1	1	12	MAR	56	25	23	2	0	31	Moo Valle et al. 2001
Melipona beecheii	M. beecheii 1	Merida, Mexico	120	10	1	1	1	12	APR	72	48	45	3	0	24	Moo Valle et al. 2001
Melipona beecheii	M. beecheii 1	Merida, Mexico	120	10	1	1	1	12	MAY	128	69	56	13	0	59	Moo Valle et al. 2001
Melipona beecheii	M. beecheii 1	Merida, Mexico	120	10	1	1	1	12	JUN	92	58	51	7	0	34	Moo Valle et al. 2001
Melipona beecheii	M. beecheii 1	Merida, Mexico	120	10	1	1	1	12	JUL	90	58	51	7	0	32	Moo Valle et al. 2001
Melipona beecheii	M. beecheii 1	Merida, Mexico	120	10	1	1	1	12	AUG	115	83	68	15	0	32	Moo Valle et al. 2001
Melipona beecheii	M. beecheii 1	Merida, Mexico	120	10	1	1	1	12	SEP	132	101	86	15	0	31	Moo Valle et al. 2001
Melipona beecheii	M. beecheii 1	Merida, Mexico	120	10	1	1	1	12	OCT	206	124	106	18	0	82	Moo Valle et al. 2001
Melipona beecheii	M. beecheii 1	Merida, Mexico	120	10	1	1	1	12	NOV	258	156	127	29	0	102	Moo Valle et al. 2001
Melipona beecheii	M. beecheii 1	Merida, Mexico	120	10	1	1	1	12	DEC	149	95	78	17	0	54	Moo Valle et al. 2001
Melipona beecheii	M. beecheii 1	Merida, Mexico	120	10	1	1	2	12	JAN	57	45	36	9	0	12	Moo Valle et al. 2001
Melipona beecheii	M. beecheii 1	Merida, Mexico	120	10	1	1	2	12	FEB	44	37	34	3	0	7	Moo Valle et al. 2001
Melipona beecheii	M. beecheii 1	Merida, Mexico	120	10	1	1	2	12	MAR	50	34	22	12	0	16	Moo Valle et al. 2001
Melipona beecheii	M. beecheii 1	Merida, Mexico	120	10	1	1	2	12	APR	94	64	53	11	0	30	Moo Valle et al. 2001
Melipona beecheii	M. beecheii 1	Merida, Mexico	120	10	1	1	2	12	MAY	161	136	97	39	0	25	Moo Valle et al. 2001
Melipona beecheii	M. beecheii 1	Merida, Mexico	120	10	1	1	2	12	JUN	157	81	72	9	0	76	Moo Valle et al. 2001
Melipona beecheii	M. beecheii 1	Merida, Mexico	120	10	1	1	2	12	JUL	56	51	48	3	0	5	Moo Valle et al. 2001
Melipona beecheii	M. beecheii 1	Merida, Mexico	120	10	1	1	2	12	AUG	101	86	78	8	0	15	Moo Valle et al. 2001
Melipona beecheii	M. beecheii 1	Merida, Mexico	120	10	1	1	2	12	SEP	145	120	109	11	0	25	Moo Valle et al. 2001
Melipona beecheii	M. beecheii 1	Merida, Mexico	120	10	1	1	2	12	OCT	91	91	82	9	0	0	Moo Valle et al. 2001
Melipona beecheii	M. beecheii 1	Merida, Mexico	120	10	1	1	2	12	NOV	66	56	43	13	0	10	Moo Valle et al. 2001
Melipona beecheii	M. beecheii 1	Merida, Mexico	120	10	1	1	2	12	DEC	69	52	38	14	0	17	Moo Valle et al. 2001
Melipona beecheii	M. beecheii 1	Merida, Mexico	120	10	1	1	3	12	JAN	66	57	49	8	0	9	Moo Valle et al. 2001
Melipona beecheii	M. beecheii 1	Merida, Mexico	120	10	1	1	3	12	FEB	58	45	40	5	0	13	Moo Valle et al. 2001
Melipona beecheii	M. beecheii 1	Merida, Mexico	120	10	1	1	3	12	MAR	50	50	44	6	0	0	Moo Valle et al. 2001
Melipona beecheii	M. beecheii 1	Merida, Mexico	120	10	1	1	3	12	APR	68	60	59	1	0	8	Moo Valle et al. 2001
Melipona beecheii	M. beecheii 1	Merida, Mexico	120	10	1	1	3	12	MAY	80	63	48	15	0	17	Moo Valle et al. 2001
Melipona beecheii	M. beecheii 1	Merida, Mexico	120	10	1	1	3	12	JUN	84	58	53	5	0	26	Moo Valle et al. 2001
Melipona beecheii	M. beecheii 1	Merida, Mexico	120	10	1	1	3	12	JUL	122	100	94	6	0	22	Moo Valle et al. 2001
Melipona beecheii	M. beecheii 1	Merida, Mexico	120	10	1	1	3	12	AUG	127	102	91	11	0	25	Moo Valle et al. 2001
Melipona beecheii	M. beecheii 1	Merida, Mexico	120	10	1	1	3	12	SEP	131	103	89	14	0	28	Moo Valle et al. 2001
Melipona beecheii	M. beecheii 1	Merida, Mexico	120	10	1	1	3	12	OCT	44	39	36	3	0	5	Moo Valle et al. 2001
Melipona beecheii	M. beecheii 1	Merida, Mexico	120	10	1	1	3	12	NOV	63	55	55	0	0	8	Moo Valle et al. 2001
Melipona beecheii	M. beecheii 1	Merida, Mexico	120	10	1	1	3	12	DEC	74	69	59	10	0	5	Moo Valle et al. 2001
Melipona beecheii	M. beecheii 1	Merida, Mexico	120	10	1	1	4	12	JAN	69	61	53	8	0	8	Moo Valle et al. 2001
Melipona beecheii	M. beecheii 1	Merida, Mexico	120	10	1	1	4	12	FEB	62	53	45	8	0	9	Moo Valle et al. 2001
Melipona beecheii	M. beecheii 1	Merida, Mexico	120	10	1	1	4	12	MAR	58	48	42	6	0	10	Moo Valle et al. 2001
Melipona beecheii	M. beecheii 1	Merida, Mexico	120	10	1	1	4	12	APR	98	77	70	7	0	21	Moo Valle et al. 2001
Melipona beecheii	M. beecheii 1	Merida, Mexico	120	10	1	1	4	12	MAY	165	129	105	24	0	36	Moo Valle et al. 2001
Melipona beecheii	M. beecheii 1	Merida, Mexico	120	10	1	1	4	12	JUN	164	116	91	25	0	48	Moo Valle et al. 2001
Melipona beecheii	M. beecheii 1	Merida, Mexico	120	10	1	1	4	12	JUL	64	59	53	6	0	5	Moo Valle et al. 2001
Melipona beecheii	M. beecheii 1	Merida, Mexico	120	10	1	1	4	12	AUG	104	93	87	6	0	11	Moo Valle et al. 2001
Melipona beecheii	M. beecheii 1	Merida, Mexico	120	10	1	1	4	12	SEP	143	125	121	4	0	18	Moo Valle et al. 2001
Melipona beecheii	M. beecheii 1	Merida, Mexico	120	10	1	1	4	12	OCT	65	62	48	14	0	3	Moo Valle et al. 2001
Melipona beecheii	M. beecheii 1	Merida, Mexico	120	10	1	1	4	12	NOV	219	164	134	30	0	55	Moo Valle et al. 2001
Melipona beecheii	M. beecheii 1	Merida, Mexico	120	10	1	1	4	12	DEC	76	70	62	8	0	6	Moo Valle et al. 2001
Melipona beecheii	M. beecheii 1	Merida, Mexico	120	10	1	1	5	12	JAN	54	40	35	5	0	14	Moo Valle et al. 2001
Melipona beecheii	M. beecheii 1	Merida, Mexico	120	10	1	1	5	12	FEB	58	40	39	1	0	18	Moo Valle et al. 2001
Melipona beecheii	M. beecheii 1	Merida, Mexico	120	10	1	1	5	12	MAR	68	49	40	9	0	19	Moo Valle et al. 2001
Melipona beecheii	M. beecheii 1	Merida, Mexico	120	10	1	1	5	12	APR	88	60	55	5	0	28	Moo Valle et al. 2001
Melipona beecheii	M. beecheii 1	Merida, Mexico	120	10	1	1	5	12	MAY	122	94	84	10	0	28	Moo Valle et al. 2001
Melipona beecheii	M. beecheii 1	Merida, Mexico	120	10	1	1	5	12	JUN	29	26	25	1	0	3	Moo Valle et al. 2001
Melipona beecheii	M. beecheii 1	Merida, Mexico	120	10	1	1	5	12	JUL	50	49	46	3	0	1	Moo Valle et al. 2001
Melipona beecheii	M. beecheii 1	Merida, Mexico	120	10	1	1	5	12	AUG	55	53	49	4	0	2	Moo Valle et al. 2001
Melipona beecheii	M. beecheii 1	Merida, Mexico	120	10	1	1	5	12	SEP	54	54	52	2	0	0	Moo Valle et al. 2001
Melipona beecheii	M. beecheii 1	Merida, Mexico	120	10	1	1	5	12	OCT	91	69	67	2	0	22	Moo Valle et al. 2001
Melipona beecheii	M. beecheii 1	Merida, Mexico	120	10	1	1	5	12	NOV	179	132	122	10	0	47	Moo Valle et al. 2001
Melipona beecheii	M. beecheii 1	Merida, Mexico	120	10	1	1	5	12	DEC	50	39	32	7	0	11	Moo Valle et al. 2001
Melipona beecheii	M. beecheii 1	Merida, Mexico	120	10	1	1	6	12	JAN	59	43	39	4	0	16	Moo Valle et al. 2001
Melipona beecheii	M. beecheii 1	Merida, Mexico	120	10	1	1	6	12	FEB	43	37	35	2	0	6	Moo Valle et al. 2001
Melipona beecheii	M. beecheii 1	Merida, Mexico	120	10	1	1	6	12	MAR	71	53	49	4	0	18	Moo Valle et al. 2001
Melipona beecheii	M. beecheii 1	Merida, Mexico	120	10	1	1	6	12	APR	93	90	82	8	0	3	Moo Valle et al. 2001
Melipona beecheii	M. beecheii 1	Merida, Mexico	120	10	1	1	6	12	MAY	102	69	56	13	0	33	Moo Valle et al. 2001
Melipona beecheii	M. beecheii 1	Merida, Mexico	120	10	1	1	6	12	JUN	71	50	44	6	0	21	Moo Valle et al. 2001
Melipona beecheii	M. beecheii 1	Merida, Mexico	120	10	1	1	6	12	JUL	61	22	20	2	0	39	Moo Valle et al. 2001
Melipona beecheii	M. beecheii 1	Merida, Mexico	120	10	1	1	6	12	AUG	105	70	62	8	0	35	Moo Valle et al. 2001
Melipona beecheii	M. beecheii 1	Merida, Mexico	120	10	1	1	6	12	SEP	127	94	83	11	0	33	Moo Valle et al. 2001
Melipona beecheii	M. beecheii 1	Merida, Mexico	120	10	1	1	6	12	OCT	147	117	105	12	0	30	Moo Valle et al. 2001
Melipona beecheii	M. beecheii 1	Merida, Mexico	120	10	1	1	6	12	NOV	100	77	72	5	0	23	Moo Valle et al. 2001
Melipona beecheii	M. beecheii 1	Merida, Mexico	120	10	1	1	6	12	DEC	73	48	43	5	0	25	Moo Valle et al. 2001
Melipona beecheii	M. beecheii 1	Merida, Mexico	120	10	1	1	7	12	JAN	46	32	26	6	0	14	Moo Valle et al. 2001
Melipona beecheii	M. beecheii 1	Merida, Mexico	120	10	1	1	7	12	FEB	29	17	14	3	0	12	Moo Valle et al. 2001
Melipona beecheii	M. beecheii 1	Merida, Mexico	120	10	1	1	7	12	MAR	67	49	36	13	0	18	Moo Valle et al. 2001
Melipona beecheii	M. beecheii 1	Merida, Mexico	120	10	1	1	7	12	APR	102	71	52	19	0	31	Moo Valle et al. 2001
Melipona beecheii	M. beecheii 1	Merida, Mexico	120	10	1	1	7	12	MAY	139	120	90	30	0	19	Moo Valle et al. 2001
Melipona beecheii	M. beecheii 1	Merida, Mexico	120	10	1	1	7	12	JUN	106	77	66	11	0	29	Moo Valle et al. 2001
Melipona beecheii	M. beecheii 1	Merida, Mexico	120	10	1	1	7	12	JUL	101	69	61	8	0	32	Moo Valle et al. 2001
Melipona beecheii	M. beecheii 1	Merida, Mexico	120	10	1	1	7	12	AUG	101	68	60	8	0	33	Moo Valle et al. 2001
Melipona beecheii	M. beecheii 1	Merida, Mexico	120	10	1	1	7	12	SEP	98	65	59	6	0	33	Moo Valle et al. 2001
Melipona beecheii	M. beecheii 1	Merida, Mexico	120	10	1	1	7	12	OCT	137	107	99	8	0	30	Moo Valle et al. 2001
Melipona beecheii	M. beecheii 1	Merida, Mexico	120	10	1	1	7	12	NOV	79	62	57	5	0	17	Moo Valle et al. 2001
Melipona beecheii	M. beecheii 1	Merida, Mexico	120	10	1	1	7	12	DEC	60	45	38	7	0	15	Moo Valle et al. 2001
Melipona beecheii	M. beecheii 1	Merida, Mexico	120	10	1	1	8	12	JAN	63	58	46	12	0	5	Moo Valle et al. 2001
Melipona beecheii	M. beecheii 1	Merida, Mexico	120	10	1	1	8	12	FEB	72	67	48	19	0	5	Moo Valle et al. 2001
Melipona beecheii	M. beecheii 1	Merida, Mexico	120	10	1	1	8	12	MAR	111	103	88	15	0	8	Moo Valle et al. 2001
Melipona beecheii	M. beecheii 1	Merida, Mexico	120	10	1	1	8	12	APR	96	83	79	4	0	13	Moo Valle et al. 2001
Melipona beecheii	M. beecheii 1	Merida, Mexico	120	10	1	1	8	12	MAY	69	60	49	11	0	9	Moo Valle et al. 2001
Melipona beecheii	M. beecheii 1	Merida, Mexico	120	10	1	1	8	12	JUN	104	95	69	26	0	9	Moo Valle et al. 2001
Melipona beecheii	M. beecheii 1	Merida, Mexico	120	10	1	1	8	12	JUL	71	62	53	9	0	9	Moo Valle et al. 2001
Melipona beecheii	M. beecheii 1	Merida, Mexico	120	10	1	1	8	12	AUG	93	85	75	10	0	8	Moo Valle et al. 2001
Melipona beecheii	M. beecheii 1	Merida, Mexico	120	10	1	1	8	12	SEP	114	108	98	10	0	6	Moo Valle et al. 2001
Melipona beecheii	M. beecheii 1	Merida, Mexico	120	10	1	1	8	12	OCT	126	108	92	16	0	18	Moo Valle et al. 2001
Melipona beecheii	M. beecheii 1	Merida, Mexico	120	10	1	1	8	12	NOV	162	159	136	23	0	3	Moo Valle et al. 2001
Melipona beecheii	M. beecheii 1	Merida, Mexico	120	10	1	1	8	12	DEC	52	48	44	4	0	4	Moo Valle et al. 2001
Melipona beecheii	M. beecheii 1	Merida, Mexico	120	10	1	1	9	12	JAN	69	38	30	8	0	31	Moo Valle et al. 2001
Melipona beecheii	M. beecheii 1	Merida, Mexico	120	10	1	1	9	12	FEB	72	44	36	8	0	28	Moo Valle et al. 2001
Melipona beecheii	M. beecheii 1	Merida, Mexico	120	10	1	1	9	12	MAR	34	30	26	4	0	4	Moo Valle et al. 2001
Melipona beecheii	M. beecheii 1	Merida, Mexico	120	10	1	1	9	12	APR	85	52	37	15	0	33	Moo Valle et al. 2001
Melipona beecheii	M. beecheii 1	Merida, Mexico	120	10	1	1	9	12	MAY	148	111	88	23	0	37	Moo Valle et al. 2001
Melipona beecheii	M. beecheii 1	Merida, Mexico	120	10	1	1	9	12	JUN	95	72	57	15	0	23	Moo Valle et al. 2001
Melipona beecheii	M. beecheii 1	Merida, Mexico	120	10	1	1	9	12	JUL	39	31	26	5	0	8	Moo Valle et al. 2001
Melipona beecheii	M. beecheii 1	Merida, Mexico	120	10	1	1	9	12	AUG	54	43	35	8	0	11	Moo Valle et al. 2001
Melipona beecheii	M. beecheii 1	Merida, Mexico	120	10	1	1	9	12	SEP	62	49	40	9	0	13	Moo Valle et al. 2001
Melipona beecheii	M. beecheii 1	Merida, Mexico	120	10	1	1	9	12	OCT	68	54	45	9	0	14	Moo Valle et al. 2001
Melipona beecheii	M. beecheii 1	Merida, Mexico	120	10	1	1	9	12	NOV	55	36	22	14	0	19	Moo Valle et al. 2001
Melipona beecheii	M. beecheii 1	Merida, Mexico	120	10	1	1	9	12	DEC	65	32	25	7	0	33	Moo Valle et al. 2001
Melipona beecheii	M. beecheii 1	Merida, Mexico	120	10	1	1	10	12	JAN	52	46	39	7	0	6	Moo Valle et al. 2001
Melipona beecheii	M. beecheii 1	Merida, Mexico	120	10	1	1	10	12	FEB	47	39	35	4	0	8	Moo Valle et al. 2001
Melipona beecheii	M. beecheii 1	Merida, Mexico	120	10	1	1	10	12	MAR	63	53	40	13	0	10	Moo Valle et al. 2001
Melipona beecheii	M. beecheii 1	Merida, Mexico	120	10	1	1	10	12	APR	67	53	39	14	0	14	Moo Valle et al. 2001
Melipona beecheii	M. beecheii 1	Merida, Mexico	120	10	1	1	10	12	MAY	89	61	46	15	0	28	Moo Valle et al. 2001
Melipona beecheii	M. beecheii 1	Merida, Mexico	120	10	1	1	10	12	JUN	38	27	21	6	0	11	Moo Valle et al. 2001
Melipona beecheii	M. beecheii 1	Merida, Mexico	120	10	1	1	10	12	JUL	96	81	69	12	0	15	Moo Valle et al. 2001
Melipona beecheii	M. beecheii 1	Merida, Mexico	120	10	1	1	10	12	AUG	87	70	56	14	0	17	Moo Valle et al. 2001
Melipona beecheii	M. beecheii 1	Merida, Mexico	120	10	1	1	10	12	SEP	82	64	49	15	0	18	Moo Valle et al. 2001
Melipona beecheii	M. beecheii 1	Merida, Mexico	120	10	1	1	10	12	OCT	76	57	43	14	0	19	Moo Valle et al. 2001
Melipona beecheii	M. beecheii 1	Merida, Mexico	120	10	1	1	10	12	NOV	64	44	35	9	0	20	Moo Valle et al. 2001
Melipona beecheii	M. beecheii 1	Merida, Mexico	120	10	1	1	10	12	DEC	55	52	43	9	0	3	Moo Valle et al. 2001
Melipona beecheii	M. beecheii 2	Yucatan Mexico	3	3	1	1	11	1	NA	817	560	436	124	0	257	Darchen & Delage-Darchen 1975
Melipona beecheii	M. beecheii 2	Yucatan Mexico	3	3	1	1	12	1	NA	1086	732	563	169	0	354	Darchen & Delage-Darchen 1975
Melipona beecheii	M. beecheii 2	Yucatan Mexico	3	3	1	1	13	1	NA	1294	1184	987	197	0	110	Darchen & Delage-Darchen 1975
Melipona beecheii	M. beecheii 3	Yucatan Mexico	2	2	1	1	14	1	NA	200	105	81	24	0	95	Moo Valle et al. 2004
Melipona beecheii	M. beecheii 3	Yucatan Mexico	2	2	1	1	15	1	NA	178	131	118	13	0	47	Moo Valle et al. 2004
Melipona beecheii	M. beecheii 4	Heredia, Costa Rica [Guanacaste and Puntarenas, Costa Rica]	24	12	1	1	1	11	NA	45	45	45	0	0	0	Van Veen & Arce (1999)
Melipona beecheii	M. beecheii 4	Heredia, Costa Rica [Guanacaste and Puntarenas, Costa Rica]	24	12	1	1	2	11	NA	11	7	7	0	0	4	Van Veen & Arce (1999)
Melipona beecheii	M. beecheii 4	Heredia, Costa Rica [Guanacaste and Puntarenas, Costa Rica]	24	12	1	1	3	11	NA	76	76	70	6	0	0	Van Veen & Arce (1999)
Melipona beecheii	M. beecheii 4	Heredia, Costa Rica [Guanacaste and Puntarenas, Costa Rica]	24	12	1	1	5	11	NA	80	80	77	3	0	0	Van Veen & Arce (1999)
Melipona beecheii	M. beecheii 4	Heredia, Costa Rica [Guanacaste and Puntarenas, Costa Rica]	24	12	1	1	7	11	NA	62	62	55	7	0	0	Van Veen & Arce (1999)
Melipona beecheii	M. beecheii 4	Heredia, Costa Rica [Guanacaste and Puntarenas, Costa Rica]	24	12	1	1	8	11	NA	60	60	58	2	0	0	Van Veen & Arce (1999)
Melipona beecheii	M. beecheii 4	Heredia, Costa Rica [Guanacaste and Puntarenas, Costa Rica]	24	12	1	1	9	11	NA	105	105	100	5	0	0	Van Veen & Arce (1999)
Melipona beecheii	M. beecheii 4	Heredia, Costa Rica [Guanacaste and Puntarenas, Costa Rica]	24	12	1	1	10	11	NA	88	88	86	2	0	0	Van Veen & Arce (1999)
Melipona beecheii	M. beecheii 4	Heredia, Costa Rica [Guanacaste and Puntarenas, Costa Rica]	24	12	1	1	13	11	NA	102	101	94	7	0	1	Van Veen & Arce (1999)
Melipona beecheii	M. beecheii 4	Heredia, Costa Rica [Guanacaste and Puntarenas, Costa Rica]	24	12	1	1	15	11	NA	84	71	68	3	0	13	Van Veen & Arce (1999)
Melipona beecheii	M. beecheii 4	Heredia, Costa Rica [Guanacaste and Puntarenas, Costa Rica]	24	12	1	1	16	11	NA	71	61	59	2	0	10	Van Veen & Arce (1999)
Melipona beecheii	M. beecheii 4	Heredia, Costa Rica [Guanacaste and Puntarenas, Costa Rica]	24	12	1	1	17	11	NA	206	205	205	0	0	1	Van Veen & Arce (1999)
Melipona beecheii	M. beecheii 4	Heredia, Costa Rica [Guanacaste and Puntarenas, Costa Rica]	24	12	1	1	1	11	NA	45	45	45	0	0	0	Van Veen & Arce (1999)
Melipona beecheii	M. beecheii 4	Heredia, Costa Rica [Guanacaste and Puntarenas, Costa Rica]	24	12	1	1	2	11	NA	11	7	7	0	0	4	Van Veen & Arce (1999)
Melipona beecheii	M. beecheii 4	Heredia, Costa Rica [Guanacaste and Puntarenas, Costa Rica]	24	12	1	1	3	11	NA	76	76	70	6	0	0	Van Veen & Arce (1999)
Melipona beecheii	M. beecheii 4	Heredia, Costa Rica [Guanacaste and Puntarenas, Costa Rica]	24	12	1	1	5	11	NA	80	80	77	3	0	0	Van Veen & Arce (1999)
Melipona beecheii	M. beecheii 4	Heredia, Costa Rica [Guanacaste and Puntarenas, Costa Rica]	24	12	1	1	7	11	NA	62	62	55	7	0	0	Van Veen & Arce (1999)
Melipona beecheii	M. beecheii 4	Heredia, Costa Rica [Guanacaste and Puntarenas, Costa Rica]	24	12	1	1	8	11	NA	60	60	58	2	0	0	Van Veen & Arce (1999)
Melipona beecheii	M. beecheii 4	Heredia, Costa Rica [Guanacaste and Puntarenas, Costa Rica]	24	12	1	1	9	11	NA	105	105	100	5	0	0	Van Veen & Arce (1999)
Melipona beecheii	M. beecheii 4	Heredia, Costa Rica [Guanacaste and Puntarenas, Costa Rica]	24	12	1	1	10	11	NA	88	88	86	2	0	0	Van Veen & Arce (1999)
Melipona beecheii	M. beecheii 4	Heredia, Costa Rica [Guanacaste and Puntarenas, Costa Rica]	24	12	1	1	13	11	NA	102	101	94	7	0	1	Van Veen & Arce (1999)
Melipona beecheii	M. beecheii 4	Heredia, Costa Rica [Guanacaste and Puntarenas, Costa Rica]	24	12	1	1	15	11	NA	84	71	68	3	0	13	Van Veen & Arce (1999)
Melipona beecheii	M. beecheii 4	Heredia, Costa Rica [Guanacaste and Puntarenas, Costa Rica]	24	12	1	1	16	11	NA	71	61	59	2	0	10	Van Veen & Arce (1999)
Melipona beecheii	M. beecheii 4	Heredia, Costa Rica [Guanacaste and Puntarenas, Costa Rica]	24	12	1	1	17	11	NA	206	205	205	0	0	1	Van Veen & Arce (1999)
Melipona subnitida	M. subnitida 1	Brazil	14	4	1	3	31	1	NA	633	633	583	50	0	0	Koedam et al. 1999
Melipona subnitida	M. subnitida 1	Brazil	14	4	1	4	32	1	NA	648	642	608	34	0	6	Koedam et al. 1999
Melipona subnitida	M. subnitida 1	Brazil	14	4	1	5	33	1	NA	815	791	726	65	0	24	Koedam et al. 1999
Melipona subnitida	M. subnitida 1	Brazil	14	4	1	2	34	1	NA	317	317	298	19	0	0	Koedam et al. 1999
Melipona subnitida	M. subnitida 2	Jardim do Seridó / RN	29	29	1	1	1	3	APR	65	60	58	2	0	5	Santof-Filho et al. 2006
Melipona subnitida	M. subnitida 2	Jardim do Seridó / RN	29	29	1	1	2	3	APR	81	78	67	11	0	3	Santof-Filho et al. 2006
Melipona subnitida	M. subnitida 2	Jardim do Seridó / RN	29	29	1	1	3	3	APR	92	91	84	7	0	1	Santof-Filho et al. 2006
Melipona subnitida	M. subnitida 2	Jardim do Seridó / RN	29	29	1	1	4	3	APR	117	117	102	15	0	0	Santof-Filho et al. 2006
Melipona subnitida	M. subnitida 2	Jardim do Seridó / RN	29	29	1	1	5	3	APR	75	75	61	14	0	0	Santof-Filho et al. 2006
Melipona subnitida	M. subnitida 2	Jardim do Seridó / RN	29	29	1	1	6	3	APR	161	148	132	16	0	13	Santof-Filho et al. 2006
Melipona subnitida	M. subnitida 2	Jardim do Seridó / RN	29	29	1	1	7	3	APR	77	76	71	5	0	1	Santof-Filho et al. 2006
Melipona subnitida	M. subnitida 2	Jardim do Seridó / RN	29	29	1	1	8	3	APR	36	36	33	3	0	0	Santof-Filho et al. 2006
Melipona subnitida	M. subnitida 2	Jardim do Seridó / RN	29	29	1	1	9	3	APR	75	75	70	5	0	0	Santof-Filho et al. 2006
Melipona subnitida	M. subnitida 2	Jardim do Seridó / RN	29	29	1	1	10	3	APR	59	59	55	4	0	0	Santof-Filho et al. 2006
Melipona subnitida	M. subnitida 2	Jardim do Seridó / RN	29	29	1	1	11	3	JUN	114	87	75	12	0	27	Santof-Filho et al. 2006
Melipona subnitida	M. subnitida 2	Jardim do Seridó / RN	29	29	1	1	12	3	JUN	127	126	120	6	0	1	Santof-Filho et al. 2006
Melipona subnitida	M. subnitida 2	Jardim do Seridó / RN	29	29	1	1	13	3	JUN	61	39	35	4	0	22	Santof-Filho et al. 2006
Melipona subnitida	M. subnitida 2	Jardim do Seridó / RN	29	29	1	1	14	3	JUN	90	90	80	10	0	0	Santof-Filho et al. 2006
Melipona subnitida	M. subnitida 2	Jardim do Seridó / RN	29	29	1	1	15	3	JUN	56	51	48	3	0	5	Santof-Filho et al. 2006
Melipona subnitida	M. subnitida 2	Jardim do Seridó / RN	29	29	1	1	16	3	JUN	102	98	93	5	0	4	Santof-Filho et al. 2006
Melipona subnitida	M. subnitida 2	Jardim do Seridó / RN	29	29	1	1	17	3	JUN	66	60	57	3	0	6	Santof-Filho et al. 2006
Melipona subnitida	M. subnitida 2	Jardim do Seridó / RN	29	29	1	1	18	3	JUN	84	84	83	1	0	0	Santof-Filho et al. 2006
Melipona subnitida	M. subnitida 2	Jardim do Seridó / RN	29	29	1	1	19	3	JUN	73	73	70	3	0	0	Santof-Filho et al. 2006
Melipona subnitida	M. subnitida 2	Jardim do Seridó / RN	29	29	1	1	20	3	JUN	137	134	129	5	0	3	Santof-Filho et al. 2006
Melipona subnitida	M. subnitida 2	Jardim do Seridó / RN	29	29	1	1	21	3	JUL	101	90	81	9	0	11	Santof-Filho et al. 2006
Melipona subnitida	M. subnitida 2	Jardim do Seridó / RN	29	29	1	1	22	3	JUL	137	109	98	11	0	28	Santof-Filho et al. 2006
Melipona subnitida	M. subnitida 2	Jardim do Seridó / RN	29	29	1	1	23	3	JUL	91	82	79	3	0	9	Santof-Filho et al. 2006
Melipona subnitida	M. subnitida 2	Jardim do Seridó / RN	29	29	1	1	25	3	JUL	57	53	48	5	0	4	Santof-Filho et al. 2006
Melipona subnitida	M. subnitida 2	Jardim do Seridó / RN	29	29	1	1	26	3	JUL	83	79	75	4	0	4	Santof-Filho et al. 2006
Melipona subnitida	M. subnitida 2	Jardim do Seridó / RN	29	29	1	1	27	3	JUL	101	100	90	10	0	1	Santof-Filho et al. 2006
Melipona subnitida	M. subnitida 2	Jardim do Seridó / RN	29	29	1	1	28	3	JUL	84	56	48	8	0	28	Santof-Filho et al. 2006
Melipona subnitida	M. subnitida 2	Jardim do Seridó / RN	29	29	1	1	29	3	JUL	63	60	54	6	0	3	Santof-Filho et al. 2006
Melipona subnitida	M. subnitida 2	Jardim do Seridó / RN	29	29	1	1	30	3	JUL	58	58	52	6	0	0	Santof-Filho et al. 2006
Melipona quadrifasciata	M. quadrifasciata 1	Brazil, various locls.	35	9	1	1	1	11	FEB	77	77	69	8	0	0	Kerr 1950
Melipona quadrifasciata	M. quadrifasciata 1	Brazil, various locls.	35	9	1	1	1	11	FEB	162	162	144	18	0	0	Kerr 1950
Melipona quadrifasciata	M. quadrifasciata 1	Brazil, various locls.	35	9	1	1	2	11	FEB	60	60	52	8	0	0	Kerr 1950
Melipona quadrifasciata	M. quadrifasciata 1	Brazil, various locls.	35	9	1	1	3	11	MAR	55	55	45	10	0	0	Kerr 1950
Melipona quadrifasciata	M. quadrifasciata 1	Brazil, various locls.	35	9	1	1	4	11	MAR	60	60	56	4	0	0	Kerr 1950
Melipona quadrifasciata	M. quadrifasciata 1	Brazil, various locls.	35	9	1	1	4	11	MAR	33	33	29	4	0	0	Kerr 1950
Melipona quadrifasciata	M. quadrifasciata 1	Brazil, various locls.	35	9	1	1	3	11	MAY	54	54	52	2	0	0	Kerr 1950
Melipona quadrifasciata	M. quadrifasciata 1	Brazil, various locls.	35	9	1	1	2	11	MAY	75	75	73	2	0	0	Kerr 1950
Melipona quadrifasciata	M. quadrifasciata 1	Brazil, various locls.	35	9	1	1	3	11	JUN	58	58	56	2	0	0	Kerr 1950
Melipona quadrifasciata	M. quadrifasciata 1	Brazil, various locls.	35	9	1	1	8	11	JUN	45	45	43	2	0	0	Kerr 1950
Melipona quadrifasciata	M. quadrifasciata 1	Brazil, various locls.	35	9	1	1	1	11	AUG	83	82	79	3	0	1	Kerr 1950
Melipona quadrifasciata	M. quadrifasciata 1	Brazil, various locls.	35	9	1	1	8	11	AUG	138	81	77	4	0	57	Kerr 1950
Melipona quadrifasciata	M. quadrifasciata 1	Brazil, various locls.	35	9	1	1	12	11	AUG	33	33	31	2	0	0	Kerr 1950
Melipona quadrifasciata	M. quadrifasciata 1	Brazil, various locls.	35	9	1	1	3	11	SEP	86	86	85	1	0	0	Kerr 1950
Melipona quadrifasciata	M. quadrifasciata 1	Brazil, various locls.	35	9	1	1	1	11	SEP	40	40	40	0	0	0	Kerr 1950
Melipona quadrifasciata	M. quadrifasciata 1	Brazil, various locls.	35	9	1	1	2	11	OCT	88	86	78	8	0	2	Kerr 1950
Melipona quadrifasciata	M. quadrifasciata 1	Brazil, various locls.	35	9	1	1	1	11	OCT	115	115	111	4	0	0	Kerr 1950
Melipona quadrifasciata	M. quadrifasciata 1	Brazil, various locls.	35	9	1	1	14	11	NOV	81	66	57	9	0	15	Kerr 1950
Melipona quadrifasciata	M. quadrifasciata 1	Brazil, various locls.	35	9	1	1	2	11	NOV	99	99	91	8	0	0	Kerr 1950
Melipona quadrifasciata	M. quadrifasciata 1	Brazil, various locls.	35	9	1	1	1	11	NOV	60	60	57	3	0	0	Kerr 1950
Melipona quadrifasciata	M. quadrifasciata 1	Brazil, various locls.	35	9	1	1	12	11	DEC	179	179	156	23	0	0	Kerr 1950
Melipona quadrifasciata	M. quadrifasciata 1	Brazil, various locls.	35	9	1	1	14	11	DEC	134	130	121	9	0	4	Kerr 1950
Melipona quadrifasciata	M. quadrifasciata 1	Brazil, various locls.	35	9	1	1	12	11	JAN	116	109	97	12	0	7	Kerr 1950
Melipona quadrifasciata	M. quadrifasciata 1	Brazil, various locls.	35	9	1	1	12	11	MAR	300	194	177	17	0	106	Kerr 1950
Melipona quadrifasciata	M. quadrifasciata 1	Brazil, various locls.	35	9	1	1	12	11	APR	148	120	100	20	0	28	Kerr 1950
Melipona quadrifasciata	M. quadrifasciata 1	Brazil, various locls.	35	9	1	1	12	11	MAY	109	109	104	5	0	0	Kerr 1950
Melipona quadrifasciata	M. quadrifasciata 1	Brazil, various locls.	35	9	1	1	23	11	SEP	26	26	25	1	0	0	Kerr 1950
Melipona quadrifasciata	M. quadrifasciata 1	Brazil, various locls.	35	9	1	1	35	11	NOV	94	74	61	13	0	20	Kerr 1950
Melipona quadrifasciata	M. quadrifasciata 1	Brazil, various locls.	35	9	1	1	35	11	MAR	86	86	72	14	0	0	Kerr 1950
Melipona quadrifasciata	M. quadrifasciata 1	Brazil, various locls.	35	9	1	1	12	11	MAR	44	44	43	1	0	0	Kerr 1950
Melipona quadrifasciata	M. quadrifasciata 1	Brazil, various locls.	35	9	1	1	12	11	MAR	46	46	41	5	0	0	Kerr 1950
Melipona quadrifasciata	M. quadrifasciata 1	Brazil, various locls.	35	9	1	1	23	11	APR	59	59	57	2	0	0	Kerr 1950
Melipona quadrifasciata	M. quadrifasciata 1	Brazil, various locls.	35	9	1	1	8	11	APR	92	92	83	9	0	0	Kerr 1950
Melipona quadrifasciata	M. quadrifasciata 1	Brazil, various locls.	35	9	1	1	35	11	MAY	64	64	54	10	0	0	Kerr 1950
Melipona quadrifasciata	M. quadrifasciata 1	Brazil, various locls.	35	9	1	1	35	11	MAY	53	53	53	0	0	0	Kerr 1950
Melipona quadrifasciata	M. quadrifasciata 2	Vicosa	48	15	15	48	15_pooled	NA	NA	5755	5413	5012	401	0	342	Bezerra 1995
Melipona quadrifasciata	M. quadrifasciata 3	Ribeirão Preto/SP	8	3	1	1	1	1	AUG	49	48	43	5	0	1	Alves, unpublished data
Melipona quadrifasciata	M. quadrifasciata 3	Ribeirão Preto/SP	8	3	1	1	1	1	AUG	30	29	25	4	0	1	Alves, unpublished data
Melipona quadrifasciata	M. quadrifasciata 3	Ribeirão Preto/SP	8	3	1	1	2	1	AUG	37	37	35	2	0	0	Alves, unpublished data
Melipona quadrifasciata	M. quadrifasciata 3	Ribeirão Preto/SP	8	3	1	1	2	1	AUG	86	68	66	2	0	18	Alves, unpublished data
Melipona quadrifasciata	M. quadrifasciata 3	Ribeirão Preto/SP	8	3	1	1	2	1	AUG	55	45	45	0	0	10	Alves, unpublished data
Melipona quadrifasciata	M. quadrifasciata 3	Ribeirão Preto/SP	8	3	1	1	4	1	AUG	50	41	40	1	0	9	Alves, unpublished data
Melipona quadrifasciata	M. quadrifasciata 3	Ribeirão Preto/SP	8	3	1	1	4	1	AUG	63	56	53	3	0	7	Alves, unpublished data
Melipona quadrifasciata	M. quadrifasciata 3	Ribeirão Preto/SP	8	3	1	1	4	1	AUG	98	98	94	4	0	0	Alves, unpublished data
Melipona rufiventris	M. rufiventris 1	São Simão/SP	32	11	1	1	2	12	MAR	129	67	60	7	0	62	Alves (unpublished data)
Melipona rufiventris	M. rufiventris 1	São Simão/SP	32	11	1	1	2	12	MAY	65	65	61	4	0	0	Alves (unpublished data)
Melipona rufiventris	M. rufiventris 1	São Simão/SP	32	11	1	1	2	12	JUL	94	93	89	4	0	1	Alves (unpublished data)
Melipona rufiventris	M. rufiventris 1	São Simão/SP	32	11	1	1	2	12	OCT	63	63	54	9	0	0	Alves (unpublished data)
Melipona rufiventris	M. rufiventris 1	São Simão/SP	32	11	1	1	2	12	DEC	51	51	47	4	0	0	Alves (unpublished data)
Melipona rufiventris	M. rufiventris 1	São Simão/SP	32	11	1	1	9	12	MAR	172	172	159	13	0	0	Alves (unpublished data)
Melipona rufiventris	M. rufiventris 1	São Simão/SP	32	11	1	1	9	12	AUG	129	122	120	2	0	7	Alves (unpublished data)
Melipona rufiventris	M. rufiventris 1	São Simão/SP	32	11	1	1	9	12	NOV	311	212	189	23	0	99	Alves (unpublished data)
Melipona rufiventris	M. rufiventris 1	São Simão/SP	32	11	1	1	9	12	FEB	235	192	179	13	0	43	Alves (unpublished data)
Melipona rufiventris	M. rufiventris 1	São Simão/SP	32	11	1	1	18	12	SEP	159	68	60	8	0	91	Alves (unpublished data)
Melipona rufiventris	M. rufiventris 1	São Simão/SP	32	11	1	1	18	12	NOV	213	199	185	14	0	14	Alves (unpublished data)
Melipona rufiventris	M. rufiventris 1	São Simão/SP	32	11	1	1	27	12	MAR	69	69	59	10	0	0	Alves (unpublished data)
Melipona rufiventris	M. rufiventris 1	São Simão/SP	32	11	1	1	27	12	JUN	52	52	49	3	0	0	Alves (unpublished data)
Melipona rufiventris	M. rufiventris 1	São Simão/SP	32	11	1	1	27	12	SEP	25	25	18	7	0	0	Alves (unpublished data)
Melipona rufiventris	M. rufiventris 1	São Simão/SP	32	11	1	1	27	12	OCT	258	211	196	15	0	47	Alves (unpublished data)
Melipona rufiventris	M. rufiventris 1	São Simão/SP	32	11	1	1	27	12	NOV	108	108	105	3	0	0	Alves (unpublished data)
Melipona rufiventris	M. rufiventris 1	São Simão/SP	32	11	1	1	27	12	JAN	170	170	152	18	0	0	Alves (unpublished data)
Melipona rufiventris	M. rufiventris 1	São Simão/SP	32	11	1	1	27	12	JAN	61	61	51	10	0	0	Alves (unpublished data)
Melipona rufiventris	M. rufiventris 1	São Simão/SP	32	11	1	1	28	12	MAR	46	28	27	1	0	18	Alves (unpublished data)
Melipona rufiventris	M. rufiventris 1	São Simão/SP	32	11	1	1	31	12	JUN	57	39	37	2	0	18	Alves (unpublished data)
Melipona rufiventris	M. rufiventris 1	São Simão/SP	32	11	1	1	31	12	SEP	187	187	185	2	0	0	Alves (unpublished data)
Melipona rufiventris	M. rufiventris 1	São Simão/SP	32	11	1	1	31	12	OCT	187	187	184	3	0	0	Alves (unpublished data)
Melipona rufiventris	M. rufiventris 1	São Simão/SP	32	11	1	1	35	12	MAR	187	187	184	3	0	0	Alves (unpublished data)
Melipona rufiventris	M. rufiventris 1	São Simão/SP	32	11	1	1	43	12	MAR	221	203	175	28	0	18	Alves (unpublished data)
Melipona rufiventris	M. rufiventris 1	São Simão/SP	32	11	1	1	43	12	APR	233	233	219	14	0	0	Alves (unpublished data)
Melipona rufiventris	M. rufiventris 1	São Simão/SP	32	11	1	1	43	12	MAY	131	131	127	4	0	0	Alves (unpublished data)
Melipona rufiventris	M. rufiventris 1	São Simão/SP	32	11	1	1	43	12	SEP	103	103	95	8	0	0	Alves (unpublished data)
Melipona rufiventris	M. rufiventris 1	São Simão/SP	32	11	1	1	43	12	OCT	171	171	165	6	0	0	Alves (unpublished data)
Melipona rufiventris	M. rufiventris 1	São Simão/SP	32	11	1	1	43	12	JAN	196	196	189	7	0	0	Alves (unpublished data)
Melipona rufiventris	M. rufiventris 1	São Simão/SP	32	11	1	1	45	12	MAR	83	83	74	9	0	0	Alves (unpublished data)
Melipona rufiventris	M. rufiventris 1	São Simão/SP	32	11	1	1	47	12	MAR	210	105	97	8	0	105	Alves (unpublished data)
Melipona rufiventris	M. rufiventris 1	São Simão/SP	32	11	1	1	51	12	APR	266	264	253	11	0	2	Alves (unpublished data)
Melipona marginata	M. marginata 1	Santa Catarina, São Paulo & Minas Gerais, Brazil	15	5	1	1	22	8	JAN	26	21	20	1	0	5	Kerr 1950
Melipona marginata	M. marginata 1	Santa Catarina, São Paulo & Minas Gerais, Brazil	15	5	1	1	22	8	JAN	91	91	89	2	0	0	Kerr 1950
Melipona marginata	M. marginata 1	Santa Catarina, São Paulo & Minas Gerais, Brazil	15	5	1	1	76	8	APR	34	34	27	7	0	0	Kerr 1950
Melipona marginata	M. marginata 1	Santa Catarina, São Paulo & Minas Gerais, Brazil	15	5	1	1	5	8	APR	48	48	34	14	0	0	Kerr 1950
Melipona marginata	M. marginata 1	Santa Catarina, São Paulo & Minas Gerais, Brazil	15	5	1	1	5	8	APR	110	110	83	27	0	0	Kerr 1950
Melipona marginata	M. marginata 1	Santa Catarina, São Paulo & Minas Gerais, Brazil	15	5	1	1	5	8	JUN	129	129	118	11	0	0	Kerr 1950
Melipona marginata	M. marginata 1	Santa Catarina, São Paulo & Minas Gerais, Brazil	15	5	1	1	9	8	JUN	75	75	73	2	0	0	Kerr 1950
Melipona marginata	M. marginata 1	Santa Catarina, São Paulo & Minas Gerais, Brazil	15	5	1	1	9	8	JUL	169	169	158	11	0	0	Kerr 1950
Melipona marginata	M. marginata 1	Santa Catarina, São Paulo & Minas Gerais, Brazil	15	5	1	1	5	8	AUG	14	14	14	0	0	0	Kerr 1950
Melipona marginata	M. marginata 1	Santa Catarina, São Paulo & Minas Gerais, Brazil	15	5	1	1	5	8	AUG	55	10	9	1	0	45	Kerr 1950
Melipona marginata	M. marginata 1	Santa Catarina, São Paulo & Minas Gerais, Brazil	15	5	1	1	9	8	SEP	74	74	62	12	0	0	Kerr 1950
Melipona marginata	M. marginata 1	Santa Catarina, São Paulo & Minas Gerais, Brazil	15	5	1	1	15	8	NOV	42	38	32	6	0	4	Kerr 1950
Melipona marginata	M. marginata 1	Santa Catarina, São Paulo & Minas Gerais, Brazil	15	5	1	1	15	8	NOV	80	46	39	7	0	34	Kerr 1950
Melipona marginata	M. marginata 1	Santa Catarina, São Paulo & Minas Gerais, Brazil	15	5	1	1	15	8	NOV	18	1	1	0	0	17	Kerr 1950
Melipona marginata	M. marginata 1	Santa Catarina, São Paulo & Minas Gerais, Brazil	15	5	1	1	15	8	DEC	84	81	60	21	0	3	Kerr 1950
Melipona marginata	M. marginata 2	Brazil	NA	6	6	NA	6_pooled	NA	NA	2589	2540	2396	144	0	49	Hara 2001
Melipona marginata	M. marginata 3	Cunha/SP_1	10	1	1	1	1	4	NOV	191	130	115	15	0	61	Ribeiro & Kleinert (unpublished data)
Melipona marginata	M. marginata 3	Cunha/SP_1	10	1	1	1	1	4	NOV	180	162	150	12	0	18	Ribeiro & Kleinert (unpublished data)
Melipona marginata	M. marginata 3	Cunha/SP_1	10	1	1	1	1	4	DEC	177	89	81	8	0	88	Ribeiro & Kleinert (unpublished data)
Melipona marginata	M. marginata 3	Cunha/SP_1	10	1	1	1	1	4	DEC	135	127	117	10	0	8	Ribeiro & Kleinert (unpublished data)
Melipona marginata	M. marginata 3	Cunha/SP_1	10	1	1	1	1	4	DEC	137	54	44	10	0	83	Ribeiro & Kleinert (unpublished data)
Melipona marginata	M. marginata 3	Cunha/SP_1	10	1	1	1	1	4	DEC	137	54	43	11	0	83	Ribeiro & Kleinert (unpublished data)
Melipona marginata	M. marginata 3	Cunha/SP_1	10	1	1	1	1	4	DEC	147	127	116	11	0	20	Ribeiro & Kleinert (unpublished data)
Melipona marginata	M. marginata 3	Cunha/SP_1	10	1	1	1	1	4	JAN	161	92	82	10	0	69	Ribeiro & Kleinert (unpublished data)
Melipona marginata	M. marginata 3	Cunha/SP_1	10	1	1	1	1	4	APR	97	96	86	10	0	1	Ribeiro & Kleinert (unpublished data)
Melipona marginata	M. marginata 3	Cunha/SP_1	10	1	1	1	1	4	APR	123	123	108	15	0	0	Ribeiro & Kleinert (unpublished data)
Melipona melanoventer	M. melanoventer 1	Brazil	4	2	1	1	16	NA	NA	30	30	28	2	0	0	Kerr 1950
Melipona melanoventer	M. melanoventer 1	Brazil	4	2	1	1	90	NA	NA	127	97	90	7	0	30	Kerr 1950
Melipona melanoventer	M. melanoventer 1	Brazil	4	2	1	1	90	NA	NA	198	115	106	9	0	83	Kerr 1950
Melipona melanoventer	M. melanoventer 1	Brazil	4	2	1	1	90	NA	NA	169	126	111	15	0	43	Kerr 1950
Melipona fulva	M. fulva 1	Brazil	NA	2	1	NA	1	NA	NA	283	176	139	37	0	107	Kerr et al. 1967
Melipona fulva	M. fulva 1	Brazil	NA	2	1	NA	2	NA	NA	189	116	104	12	0	73	Kerr et al. 1967
Melipona fuliginosa	M. fuliginosa 1	Brazil ?	2	1	1	1	79	NA	NA	152	117	110	7	0	35	Kerr 1950
Melipona fuliginosa	M. fuliginosa 1	Brazil ?	2	1	1	1	79	NA	NA	44	41	38	3	0	3	Kerr 1950
Melipona mandacaia	M. mandacaia 1	Petrolina/PE	NA	2	2	NA	2_pooled	2	NA	445	399	347	52	0	46	Rodrigues et al. (2015)
Melipona colimana	M. colimana 1	Jalisco, Mexico	NA	4	4	NA	4_pooled	NA	NA	406	319	247	72	0	87	Macías-Macías & Quezada-Euán 2015
Melipona seminigra	M. seminigra 1	Nova Xavantina (MT), Br	NA	1	1	NA	1	NA	NA	364	255	210	45	0	109	Mateus et al. 2002
Melipona trinitatis	M. trinitatis 1	Trinidad and Tobago	NA	15	15	NA	15_pooled	NA	NA	2567	2369	2255	114	0	198	Sommeijer et al. 2003
Melipona fasciculata	M. fasciculata 1	Ribeirão Preto/SP [São Luiz/MA]	70	7	7	70	7_pooled	10	NA	792	726	690	36	0	66	Morais et al. (2006)
Melipona fasciculata	M. fasciculata 2	Tracuateua/PA	78	10	10	78	10_pooled	8	NA	7782	6281	5528	753	0	1501	Leão, 2019
Melipona fasciculata	M. fasciculata 3	Belém/PA	20	10	10	20	10_pooled	2	NA	2000	1798	1610	188	0	202	Leão, 2019
Melipona scutellaris	M. scutellaris 3	Igarassu/PE	64	37	1	1	1	3	JAN	127	127	122	5	0	0	Alves (unpublished data)
Melipona scutellaris	M. scutellaris 3	Igarassu/PE	64	37	1	1	1	3	JAN	140	140	138	2	0	0	Alves (unpublished data)
Melipona scutellaris	M. scutellaris 3	Igarassu/PE	64	37	1	1	1	3	SEP	443	282	268	14	0	161	Alves (unpublished data)
Melipona scutellaris	M. scutellaris 3	Igarassu/PE	64	37	1	1	1	3	MAY	187	187	185	2	0	0	Alves (unpublished data)
Melipona scutellaris	M. scutellaris 3	Igarassu/PE	64	37	1	1	1	3	MAY	183	183	180	3	0	0	Alves (unpublished data)
Melipona scutellaris	M. scutellaris 3	Igarassu/PE	64	37	1	1	2	3	JAN	288	288	259	29	0	0	Alves (unpublished data)
Melipona scutellaris	M. scutellaris 3	Igarassu/PE	64	37	1	1	2	3	SEP	357	357	319	38	0	0	Alves (unpublished data)
Melipona scutellaris	M. scutellaris 3	Igarassu/PE	64	37	1	1	2	3	MAY	103	102	100	2	0	1	Alves (unpublished data)
Melipona scutellaris	M. scutellaris 3	Igarassu/PE	64	37	1	1	2	3	MAY	186	184	172	12	0	2	Alves (unpublished data)
Melipona scutellaris	M. scutellaris 3	Igarassu/PE	64	37	1	1	3	3	JAN	387	325	292	33	0	62	Alves (unpublished data)
Melipona scutellaris	M. scutellaris 3	Igarassu/PE	64	37	1	1	4	3	JAN	199	199	197	2	0	0	Alves (unpublished data)
Melipona scutellaris	M. scutellaris 3	Igarassu/PE	64	37	1	1	5	3	JAN	160	160	145	15	0	0	Alves (unpublished data)
Melipona scutellaris	M. scutellaris 3	Igarassu/PE	64	37	1	1	5	3	SEP	341	278	260	18	0	63	Alves (unpublished data)
Melipona scutellaris	M. scutellaris 3	Igarassu/PE	64	37	1	1	6	3	JAN	333	328	305	23	0	5	Alves (unpublished data)
Melipona scutellaris	M. scutellaris 3	Igarassu/PE	64	37	1	1	6	3	SEP	426	322	302	20	0	104	Alves (unpublished data)
Melipona scutellaris	M. scutellaris 3	Igarassu/PE	64	37	1	1	6	3	MAY	349	330	301	29	0	19	Alves (unpublished data)
Melipona scutellaris	M. scutellaris 3	Igarassu/PE	64	37	1	1	7	3	MAY	48	48	43	5	0	0	Alves (unpublished data)
Melipona scutellaris	M. scutellaris 3	Igarassu/PE	64	37	1	1	8	3	JAN	323	296	278	18	0	27	Alves (unpublished data)
Melipona scutellaris	M. scutellaris 3	Igarassu/PE	64	37	1	1	9	3	JAN	100	100	94	6	0	0	Alves (unpublished data)
Melipona scutellaris	M. scutellaris 3	Igarassu/PE	64	37	1	1	11	3	JAN	243	243	224	19	0	0	Alves (unpublished data)
Melipona scutellaris	M. scutellaris 3	Igarassu/PE	64	37	1	1	11	3	MAY	488	268	234	34	0	220	Alves (unpublished data)
Melipona scutellaris	M. scutellaris 3	Igarassu/PE	64	37	1	1	12	3	JAN	190	190	185	5	0	0	Alves (unpublished data)
Melipona scutellaris	M. scutellaris 3	Igarassu/PE	64	37	1	1	12	3	SEP	380	272	251	21	0	108	Alves (unpublished data)
Melipona scutellaris	M. scutellaris 3	Igarassu/PE	64	37	1	1	13	3	JAN	372	258	248	10	0	114	Alves (unpublished data)
Melipona scutellaris	M. scutellaris 3	Igarassu/PE	64	37	1	1	13	3	SEP	227	227	210	17	0	0	Alves (unpublished data)
Melipona scutellaris	M. scutellaris 3	Igarassu/PE	64	37	1	1	13	3	MAY	379	297	283	14	0	82	Alves (unpublished data)
Melipona scutellaris	M. scutellaris 3	Igarassu/PE	64	37	1	1	14	3	JAN	164	160	156	4	0	4	Alves (unpublished data)
Melipona scutellaris	M. scutellaris 3	Igarassu/PE	64	37	1	1	14	3	MAY	75	75	73	2	0	0	Alves (unpublished data)
Melipona scutellaris	M. scutellaris 3	Igarassu/PE	64	37	1	1	15	3	JAN	525	524	473	51	0	1	Alves (unpublished data)
Melipona scutellaris	M. scutellaris 3	Igarassu/PE	64	37	1	1	16	3	JAN	283	187	180	7	0	96	Alves (unpublished data)
Melipona scutellaris	M. scutellaris 3	Igarassu/PE	64	37	1	1	16	3	SEP	375	373	363	10	0	2	Alves (unpublished data)
Melipona scutellaris	M. scutellaris 3	Igarassu/PE	64	37	1	1	16	3	SEP	122	122	120	2	0	0	Alves (unpublished data)
Melipona scutellaris	M. scutellaris 3	Igarassu/PE	64	37	1	1	17	3	JAN	188	188	186	2	0	0	Alves (unpublished data)
Melipona scutellaris	M. scutellaris 3	Igarassu/PE	64	37	1	1	18	3	JAN	241	195	189	6	0	46	Alves (unpublished data)
Melipona scutellaris	M. scutellaris 3	Igarassu/PE	64	37	1	1	18	3	SEP	294	294	280	14	0	0	Alves (unpublished data)
Melipona scutellaris	M. scutellaris 3	Igarassu/PE	64	37	1	1	18	3	MAY	337	335	317	18	0	2	Alves (unpublished data)
Melipona scutellaris	M. scutellaris 3	Igarassu/PE	64	37	1	1	18	3	MAY	108	108	96	12	0	0	Alves (unpublished data)
Melipona scutellaris	M. scutellaris 3	Igarassu/PE	64	37	1	1	19	3	JAN	455	359	325	34	0	96	Alves (unpublished data)
Melipona scutellaris	M. scutellaris 3	Igarassu/PE	64	37	1	1	20	3	JAN	405	400	386	14	0	5	Alves (unpublished data)
Melipona scutellaris	M. scutellaris 3	Igarassu/PE	64	37	1	1	20	3	MAY	368	302	280	22	0	66	Alves (unpublished data)
Melipona scutellaris	M. scutellaris 3	Igarassu/PE	64	37	1	1	21	3	SEP	129	129	124	5	0	0	Alves (unpublished data)
Melipona scutellaris	M. scutellaris 3	Igarassu/PE	64	37	1	1	21	3	MAY	66	65	59	6	0	1	Alves (unpublished data)
Melipona scutellaris	M. scutellaris 3	Igarassu/PE	64	37	1	1	22	3	SEP	87	87	82	5	0	0	Alves (unpublished data)
Melipona scutellaris	M. scutellaris 3	Igarassu/PE	64	37	1	1	22	3	SEP	81	81	75	6	0	0	Alves (unpublished data)
Melipona scutellaris	M. scutellaris 3	Igarassu/PE	64	37	1	1	23	3	SEP	269	264	261	3	0	5	Alves (unpublished data)
Melipona scutellaris	M. scutellaris 3	Igarassu/PE	64	37	1	1	24	3	SEP	162	162	150	12	0	0	Alves (unpublished data)
Melipona scutellaris	M. scutellaris 3	Igarassu/PE	64	37	1	1	24	3	MAY	264	264	248	16	0	0	Alves (unpublished data)
Melipona scutellaris	M. scutellaris 3	Igarassu/PE	64	37	1	1	24	3	MAY	92	92	79	13	0	0	Alves (unpublished data)
Melipona scutellaris	M. scutellaris 3	Igarassu/PE	64	37	1	1	25	3	SEP	123	123	121	2	0	0	Alves (unpublished data)
Melipona scutellaris	M. scutellaris 3	Igarassu/PE	64	37	1	1	25	3	MAY	177	177	167	10	0	0	Alves (unpublished data)
Melipona scutellaris	M. scutellaris 3	Igarassu/PE	64	37	1	1	26	3	SEP	283	221	205	16	0	62	Alves (unpublished data)
Melipona scutellaris	M. scutellaris 3	Igarassu/PE	64	37	1	1	27	3	SEP	314	294	278	16	0	20	Alves (unpublished data)
Melipona scutellaris	M. scutellaris 3	Igarassu/PE	64	37	1	1	28	3	SEP	191	191	182	9	0	0	Alves (unpublished data)
Melipona scutellaris	M. scutellaris 3	Igarassu/PE	64	37	1	1	29	3	SEP	328	328	314	14	0	0	Alves (unpublished data)
Melipona scutellaris	M. scutellaris 3	Igarassu/PE	64	37	1	1	30	3	SEP	326	262	256	6	0	64	Alves (unpublished data)
Melipona scutellaris	M. scutellaris 3	Igarassu/PE	64	37	1	1	31	3	SEP	265	265	256	9	0	0	Alves (unpublished data)
Melipona scutellaris	M. scutellaris 3	Igarassu/PE	64	37	1	1	31	3	MAY	134	134	119	15	0	0	Alves (unpublished data)
Melipona scutellaris	M. scutellaris 3	Igarassu/PE	64	37	1	1	33	3	MAY	366	366	354	12	0	0	Alves (unpublished data)
Melipona scutellaris	M. scutellaris 3	Igarassu/PE	64	37	1	1	34	3	MAY	162	162	147	15	0	0	Alves (unpublished data)
Melipona scutellaris	M. scutellaris 3	Igarassu/PE	64	37	1	1	35	3	MAY	262	138	126	12	0	124	Alves (unpublished data)
Melipona scutellaris	M. scutellaris 3	Igarassu/PE	64	37	1	1	36	3	MAY	217	154	146	8	0	63	Alves (unpublished data)
Melipona scutellaris	M. scutellaris 3	Igarassu/PE	64	37	1	1	37	3	MAY	257	174	152	22	0	83	Alves (unpublished data)
Melipona scutellaris	M. scutellaris 3	Igarassu/PE	64	37	1	1	38	3	MAY	176	175	158	17	0	1	Alves (unpublished data)
Melipona scutellaris	M. scutellaris 3	Igarassu/PE	64	37	1	1	39	3	MAY	423	382	344	38	0	41	Alves (unpublished data)
Melipona scutellaris	M. scutellaris 4	Ribeirão Preto/SP	16	4	1	1	1	2	AUG	170	170	151	19	0	0	Alves (unpublished data)
Melipona scutellaris	M. scutellaris 4	Ribeirão Preto/SP	16	4	1	1	1	2	AUG	446	446	379	67	0	0	Alves (unpublished data)
Melipona scutellaris	M. scutellaris 4	Ribeirão Preto/SP	16	4	1	1	1	2	OCT	132	119	113	6	0	13	Alves (unpublished data)
Melipona scutellaris	M. scutellaris 4	Ribeirão Preto/SP	16	4	1	1	1	2	OCT	275	199	174	25	0	76	Alves (unpublished data)
Melipona scutellaris	M. scutellaris 4	Ribeirão Preto/SP	16	4	1	1	1	2	OCT	528	433	340	93	0	95	Alves (unpublished data)
Melipona scutellaris	M. scutellaris 4	Ribeirão Preto/SP	16	4	1	1	3	2	AUG	94	94	91	3	0	0	Alves (unpublished data)
Melipona scutellaris	M. scutellaris 4	Ribeirão Preto/SP	16	4	1	1	3	2	AUG	282	282	266	16	0	0	Alves (unpublished data)
Melipona scutellaris	M. scutellaris 4	Ribeirão Preto/SP	16	4	1	1	3	2	AUG	309	309	293	16	0	0	Alves (unpublished data)
Melipona scutellaris	M. scutellaris 4	Ribeirão Preto/SP	16	4	1	1	3	2	OCT	285	285	270	15	0	0	Alves (unpublished data)
Melipona scutellaris	M. scutellaris 4	Ribeirão Preto/SP	16	4	1	1	3	2	OCT	318	317	281	36	0	1	Alves (unpublished data)
Melipona scutellaris	M. scutellaris 4	Ribeirão Preto/SP	16	4	1	1	3	2	OCT	272	216	180	36	0	56	Alves (unpublished data)
Melipona scutellaris	M. scutellaris 4	Ribeirão Preto/SP	16	4	1	1	4	2	AUG	210	84	82	2	0	126	Alves (unpublished data)
Melipona scutellaris	M. scutellaris 4	Ribeirão Preto/SP	16	4	1	1	4	2	AUG	62	18	17	1	0	44	Alves (unpublished data)
Melipona scutellaris	M. scutellaris 4	Ribeirão Preto/SP	16	4	1	1	4	2	OCT	123	51	49	2	0	72	Alves (unpublished data)
Melipona scutellaris	M. scutellaris 4	Ribeirão Preto/SP	16	4	1	1	8	2	OCT	455	452	428	24	0	3	Alves (unpublished data)
Melipona scutellaris	M. scutellaris 4	Ribeirão Preto/SP	16	4	1	1	8	2	OCT	310	310	287	23	0	0	Alves (unpublished data)
Melipona scutellaris	M. scutellaris 5	Ribeirão Preto/SP [Pilões/PB]	11	11	11	11	11_pooled	1	NA	2117	1941	1862	79	0	176	Pereira (2003)
Melipona scutellaris	M. scutellaris 6	São Paulo/SP	152	10	1	1	1	12	JUL	66	66	63	3	0	0	Alves (unpublished data)
Melipona scutellaris	M. scutellaris 6	São Paulo/SP	152	10	1	1	1	12	JUL	183	182	174	8	0	1	Alves (unpublished data)
Melipona scutellaris	M. scutellaris 6	São Paulo/SP	152	10	1	1	1	12	AUG	113	113	111	2	0	0	Alves (unpublished data)
Melipona scutellaris	M. scutellaris 6	São Paulo/SP	152	10	1	1	1	12	AUG	154	153	151	2	0	1	Alves (unpublished data)
Melipona scutellaris	M. scutellaris 6	São Paulo/SP	152	10	1	1	1	12	OCT	45	40	34	6	0	5	Alves (unpublished data)
Melipona scutellaris	M. scutellaris 6	São Paulo/SP	152	10	1	1	1	12	OCT	45	43	40	3	0	2	Alves (unpublished data)
Melipona scutellaris	M. scutellaris 6	São Paulo/SP	152	10	1	1	1	12	FEB	145	56	53	3	0	89	Alves (unpublished data)
Melipona scutellaris	M. scutellaris 6	São Paulo/SP	152	10	1	1	1	12	FEB	216	87	81	6	0	129	Alves (unpublished data)
Melipona scutellaris	M. scutellaris 6	São Paulo/SP	152	10	1	1	1	12	MAY	248	248	236	12	0	0	Alves (unpublished data)
Melipona scutellaris	M. scutellaris 6	São Paulo/SP	152	10	1	1	1	12	JUN	200	200	171	29	0	0	Alves (unpublished data)
Melipona scutellaris	M. scutellaris 6	São Paulo/SP	152	10	1	1	1	12	JUN	222	222	191	31	0	0	Alves (unpublished data)
Melipona scutellaris	M. scutellaris 6	São Paulo/SP	152	10	1	1	1	12	JUL	356	356	327	29	0	0	Alves (unpublished data)
Melipona scutellaris	M. scutellaris 6	São Paulo/SP	152	10	1	1	1	12	SEP	544	438	397	41	0	106	Alves (unpublished data)
Melipona scutellaris	M. scutellaris 6	São Paulo/SP	152	10	1	1	1	12	NOV	570	442	395	47	0	128	Alves (unpublished data)
Melipona scutellaris	M. scutellaris 6	São Paulo/SP	152	10	1	1	2	12	JUL	47	25	21	4	0	22	Alves (unpublished data)
Melipona scutellaris	M. scutellaris 6	São Paulo/SP	152	10	1	1	2	12	FEB	150	15	15	0	0	135	Alves (unpublished data)
Melipona scutellaris	M. scutellaris 6	São Paulo/SP	152	10	1	1	2	12	MAR	159	158	144	14	0	1	Alves (unpublished data)
Melipona scutellaris	M. scutellaris 6	São Paulo/SP	152	10	1	1	2	12	MAR	260	260	246	14	0	0	Alves (unpublished data)
Melipona scutellaris	M. scutellaris 6	São Paulo/SP	152	10	1	1	2	12	APR	193	193	185	8	0	0	Alves (unpublished data)
Melipona scutellaris	M. scutellaris 6	São Paulo/SP	152	10	1	1	2	12	APR	251	251	240	11	0	0	Alves (unpublished data)
Melipona scutellaris	M. scutellaris 6	São Paulo/SP	152	10	1	1	2	12	MAY	202	202	190	12	0	0	Alves (unpublished data)
Melipona scutellaris	M. scutellaris 6	São Paulo/SP	152	10	1	1	2	12	MAY	145	145	138	7	0	0	Alves (unpublished data)
Melipona scutellaris	M. scutellaris 6	São Paulo/SP	152	10	1	1	2	12	JUN	171	171	158	13	0	0	Alves (unpublished data)
Melipona scutellaris	M. scutellaris 6	São Paulo/SP	152	10	1	1	2	12	JUL	144	144	132	12	0	0	Alves (unpublished data)
Melipona scutellaris	M. scutellaris 6	São Paulo/SP	152	10	1	1	2	12	SEP	174	174	168	6	0	0	Alves (unpublished data)
Melipona scutellaris	M. scutellaris 6	São Paulo/SP	152	10	1	1	2	12	OCT	131	131	121	10	0	0	Alves (unpublished data)
Melipona scutellaris	M. scutellaris 6	São Paulo/SP	152	10	1	1	2	12	NOV	208	208	196	12	0	0	Alves (unpublished data)
Melipona scutellaris	M. scutellaris 6	São Paulo/SP	152	10	1	1	2	12	JAN	111	111	103	8	0	0	Alves (unpublished data)
Melipona scutellaris	M. scutellaris 6	São Paulo/SP	152	10	1	1	3	12	JUL	36	36	34	2	0	0	Alves (unpublished data)
Melipona scutellaris	M. scutellaris 6	São Paulo/SP	152	10	1	1	3	12	JUL	146	137	125	12	0	9	Alves (unpublished data)
Melipona scutellaris	M. scutellaris 6	São Paulo/SP	152	10	1	1	3	12	JUL	113	83	80	3	0	30	Alves (unpublished data)
Melipona scutellaris	M. scutellaris 6	São Paulo/SP	152	10	1	1	3	12	JUL	217	119	105	14	0	98	Alves (unpublished data)
Melipona scutellaris	M. scutellaris 6	São Paulo/SP	152	10	1	1	3	12	AUG	197	184	170	14	0	13	Alves (unpublished data)
Melipona scutellaris	M. scutellaris 6	São Paulo/SP	152	10	1	1	3	12	AUG	158	124	104	20	0	34	Alves (unpublished data)
Melipona scutellaris	M. scutellaris 6	São Paulo/SP	152	10	1	1	3	12	OCT	145	132	113	19	0	13	Alves (unpublished data)
Melipona scutellaris	M. scutellaris 6	São Paulo/SP	152	10	1	1	3	12	OCT	234	225	190	35	0	9	Alves (unpublished data)
Melipona scutellaris	M. scutellaris 6	São Paulo/SP	152	10	1	1	3	12	NOV	124	123	118	5	0	1	Alves (unpublished data)
Melipona scutellaris	M. scutellaris 6	São Paulo/SP	152	10	1	1	3	12	NOV	74	73	67	6	0	1	Alves (unpublished data)
Melipona scutellaris	M. scutellaris 6	São Paulo/SP	152	10	1	1	3	12	DEC	66	66	57	9	0	0	Alves (unpublished data)
Melipona scutellaris	M. scutellaris 6	São Paulo/SP	152	10	1	1	3	12	DEC	148	148	129	19	0	0	Alves (unpublished data)
Melipona scutellaris	M. scutellaris 6	São Paulo/SP	152	10	1	1	3	12	DEC	340	330	285	45	0	10	Alves (unpublished data)
Melipona scutellaris	M. scutellaris 6	São Paulo/SP	152	10	1	1	3	12	JAN	292	290	257	33	0	2	Alves (unpublished data)
Melipona scutellaris	M. scutellaris 6	São Paulo/SP	152	10	1	1	3	12	JAN	192	192	172	20	0	0	Alves (unpublished data)
Melipona scutellaris	M. scutellaris 6	São Paulo/SP	152	10	1	1	3	12	JAN	101	101	83	18	0	0	Alves (unpublished data)
Melipona scutellaris	M. scutellaris 6	São Paulo/SP	152	10	1	1	3	12	MAR	164	136	128	8	0	28	Alves (unpublished data)
Melipona scutellaris	M. scutellaris 6	São Paulo/SP	152	10	1	1	3	12	MAR	144	121	105	16	0	23	Alves (unpublished data)
Melipona scutellaris	M. scutellaris 6	São Paulo/SP	152	10	1	1	3	12	MAR	103	85	68	17	0	18	Alves (unpublished data)
Melipona scutellaris	M. scutellaris 6	São Paulo/SP	152	10	1	1	3	12	APR	161	155	147	8	0	6	Alves (unpublished data)
Melipona scutellaris	M. scutellaris 6	São Paulo/SP	152	10	1	1	3	12	APR	304	303	280	23	0	1	Alves (unpublished data)
Melipona scutellaris	M. scutellaris 6	São Paulo/SP	152	10	1	1	3	12	APR	311	310	290	20	0	1	Alves (unpublished data)
Melipona scutellaris	M. scutellaris 6	São Paulo/SP	152	10	1	1	3	12	MAY	319	319	295	24	0	0	Alves (unpublished data)
Melipona scutellaris	M. scutellaris 6	São Paulo/SP	152	10	1	1	3	12	MAY	291	291	274	17	0	0	Alves (unpublished data)
Melipona scutellaris	M. scutellaris 6	São Paulo/SP	152	10	1	1	3	12	JUL	401	348	320	28	0	53	Alves (unpublished data)
Melipona scutellaris	M. scutellaris 6	São Paulo/SP	152	10	1	1	3	12	AUG	530	417	370	47	0	113	Alves (unpublished data)
Melipona scutellaris	M. scutellaris 6	São Paulo/SP	152	10	1	1	3	12	OCT	590	301	264	37	0	289	Alves (unpublished data)
Melipona scutellaris	M. scutellaris 6	São Paulo/SP	152	10	1	1	3	12	DEC	515	449	395	54	0	66	Alves (unpublished data)
Melipona scutellaris	M. scutellaris 6	São Paulo/SP	152	10	1	1	3	12	JAN	239	168	156	12	0	71	Alves (unpublished data)
Melipona scutellaris	M. scutellaris 6	São Paulo/SP	152	10	1	1	4	12	JUL	116	84	80	4	0	32	Alves (unpublished data)
Melipona scutellaris	M. scutellaris 6	São Paulo/SP	152	10	1	1	4	12	OCT	247	247	220	27	0	0	Alves (unpublished data)
Melipona scutellaris	M. scutellaris 6	São Paulo/SP	152	10	1	1	4	12	NOV	222	222	199	23	0	0	Alves (unpublished data)
Melipona scutellaris	M. scutellaris 6	São Paulo/SP	152	10	1	1	4	12	NOV	61	61	56	5	0	0	Alves (unpublished data)
Melipona scutellaris	M. scutellaris 6	São Paulo/SP	152	10	1	1	4	12	NOV	223	223	192	31	0	0	Alves (unpublished data)
Melipona scutellaris	M. scutellaris 6	São Paulo/SP	152	10	1	1	4	12	DEC	179	179	159	20	0	0	Alves (unpublished data)
Melipona scutellaris	M. scutellaris 6	São Paulo/SP	152	10	1	1	4	12	DEC	116	116	97	19	0	0	Alves (unpublished data)
Melipona scutellaris	M. scutellaris 6	São Paulo/SP	152	10	1	1	4	12	JAN	443	294	261	33	0	149	Alves (unpublished data)
Melipona scutellaris	M. scutellaris 6	São Paulo/SP	152	10	1	1	4	12	JAN	467	294	254	40	0	173	Alves (unpublished data)
Melipona scutellaris	M. scutellaris 6	São Paulo/SP	152	10	1	1	4	12	FEB	293	245	217	28	0	48	Alves (unpublished data)
Melipona scutellaris	M. scutellaris 6	São Paulo/SP	152	10	1	1	4	12	FEB	235	210	192	18	0	25	Alves (unpublished data)
Melipona scutellaris	M. scutellaris 6	São Paulo/SP	152	10	1	1	4	12	APR	105	86	79	7	0	19	Alves (unpublished data)
Melipona scutellaris	M. scutellaris 6	São Paulo/SP	152	10	1	1	4	12	APR	203	173	154	19	0	30	Alves (unpublished data)
Melipona scutellaris	M. scutellaris 6	São Paulo/SP	152	10	1	1	4	12	APR	206	182	158	24	0	24	Alves (unpublished data)
Melipona scutellaris	M. scutellaris 6	São Paulo/SP	152	10	1	1	4	12	JUN	245	187	179	8	0	58	Alves (unpublished data)
Melipona scutellaris	M. scutellaris 6	São Paulo/SP	152	10	1	1	4	12	JUN	177	138	126	12	0	39	Alves (unpublished data)
Melipona scutellaris	M. scutellaris 6	São Paulo/SP	152	10	1	1	4	12	JUL	343	252	235	17	0	91	Alves (unpublished data)
Melipona scutellaris	M. scutellaris 6	São Paulo/SP	152	10	1	1	4	12	NOV	443	303	266	37	0	140	Alves (unpublished data)
Melipona scutellaris	M. scutellaris 6	São Paulo/SP	152	10	1	1	4	12	JAN	487	323	283	40	0	164	Alves (unpublished data)
Melipona scutellaris	M. scutellaris 6	São Paulo/SP	152	10	1	1	5	12	JUN	121	121	118	3	0	0	Alves (unpublished data)
Melipona scutellaris	M. scutellaris 6	São Paulo/SP	152	10	1	1	5	12	NOV	98	7	7	0	0	91	Alves (unpublished data)
Melipona scutellaris	M. scutellaris 6	São Paulo/SP	152	10	1	1	5	12	NOV	57	8	8	0	0	49	Alves (unpublished data)
Melipona scutellaris	M. scutellaris 6	São Paulo/SP	152	10	1	1	5	12	NOV	134	47	47	0	0	87	Alves (unpublished data)
Melipona scutellaris	M. scutellaris 6	São Paulo/SP	152	10	1	1	5	12	NOV	197	119	117	2	0	78	Alves (unpublished data)
Melipona scutellaris	M. scutellaris 6	São Paulo/SP	152	10	1	1	5	12	DEC	170	152	149	3	0	18	Alves (unpublished data)
Melipona scutellaris	M. scutellaris 6	São Paulo/SP	152	10	1	1	5	12	DEC	201	182	173	9	0	19	Alves (unpublished data)
Melipona scutellaris	M. scutellaris 6	São Paulo/SP	152	10	1	1	5	12	DEC	184	179	166	13	0	5	Alves (unpublished data)
Melipona scutellaris	M. scutellaris 6	São Paulo/SP	152	10	1	1	5	12	MAR	190	190	180	10	0	0	Alves (unpublished data)
Melipona scutellaris	M. scutellaris 6	São Paulo/SP	152	10	1	1	5	12	MAR	338	338	314	24	0	0	Alves (unpublished data)
Melipona scutellaris	M. scutellaris 6	São Paulo/SP	152	10	1	1	5	12	JUN	177	177	172	5	0	0	Alves (unpublished data)
Melipona scutellaris	M. scutellaris 6	São Paulo/SP	152	10	1	1	5	12	AUG	314	314	303	11	0	0	Alves (unpublished data)
Melipona scutellaris	M. scutellaris 6	São Paulo/SP	152	10	1	1	5	12	OCT	493	442	405	37	0	51	Alves (unpublished data)
Melipona scutellaris	M. scutellaris 6	São Paulo/SP	152	10	1	1	5	12	DEC	417	408	371	37	0	9	Alves (unpublished data)
Melipona scutellaris	M. scutellaris 6	São Paulo/SP	152	10	1	1	5	12	JAN	396	327	306	21	0	69	Alves (unpublished data)
Melipona scutellaris	M. scutellaris 6	São Paulo/SP	152	10	1	1	8	12	JUN	74	73	67	6	0	1	Alves (unpublished data)
Melipona scutellaris	M. scutellaris 6	São Paulo/SP	152	10	1	1	8	12	JUN	121	119	115	4	0	2	Alves (unpublished data)
Melipona scutellaris	M. scutellaris 6	São Paulo/SP	152	10	1	1	8	12	JUL	172	139	138	1	0	33	Alves (unpublished data)
Melipona scutellaris	M. scutellaris 6	São Paulo/SP	152	10	1	1	8	12	SEP	333	333	320	13	0	0	Alves (unpublished data)
Melipona scutellaris	M. scutellaris 6	São Paulo/SP	152	10	1	1	8	12	SEP	127	127	120	7	0	0	Alves (unpublished data)
Melipona scutellaris	M. scutellaris 6	São Paulo/SP	152	10	1	1	8	12	OCT	159	159	151	8	0	0	Alves (unpublished data)
Melipona scutellaris	M. scutellaris 6	São Paulo/SP	152	10	1	1	8	12	OCT	45	45	40	5	0	0	Alves (unpublished data)
Melipona scutellaris	M. scutellaris 6	São Paulo/SP	152	10	1	1	8	12	DEC	367	269	231	38	0	98	Alves (unpublished data)
Melipona scutellaris	M. scutellaris 6	São Paulo/SP	152	10	1	1	8	12	FEB	144	144	125	19	0	0	Alves (unpublished data)
Melipona scutellaris	M. scutellaris 6	São Paulo/SP	152	10	1	1	8	12	MAR	154	154	141	13	0	0	Alves (unpublished data)
Melipona scutellaris	M. scutellaris 6	São Paulo/SP	152	10	1	1	8	12	MAY	136	136	123	13	0	0	Alves (unpublished data)
Melipona scutellaris	M. scutellaris 6	São Paulo/SP	152	10	1	1	8	12	MAY	376	376	320	56	0	0	Alves (unpublished data)
Melipona scutellaris	M. scutellaris 6	São Paulo/SP	152	10	1	1	8	12	JUL	164	164	145	19	0	0	Alves (unpublished data)
Melipona scutellaris	M. scutellaris 6	São Paulo/SP	152	10	1	1	8	12	JUL	116	116	100	16	0	0	Alves (unpublished data)
Melipona scutellaris	M. scutellaris 6	São Paulo/SP	152	10	1	1	8	12	AUG	152	152	130	22	0	0	Alves (unpublished data)
Melipona scutellaris	M. scutellaris 6	São Paulo/SP	152	10	1	1	8	12	OCT	211	211	194	17	0	0	Alves (unpublished data)
Melipona scutellaris	M. scutellaris 6	São Paulo/SP	152	10	1	1	8	12	DEC	348	347	305	42	0	1	Alves (unpublished data)
Melipona scutellaris	M. scutellaris 6	São Paulo/SP	152	10	1	1	8	12	JAN	286	286	249	37	0	0	Alves (unpublished data)
Melipona scutellaris	M. scutellaris 6	São Paulo/SP	152	10	1	1	9	12	JAN	149	71	66	5	0	78	Alves (unpublished data)
Melipona scutellaris	M. scutellaris 6	São Paulo/SP	152	10	1	1	9	12	JAN	108	68	58	10	0	40	Alves (unpublished data)
Melipona scutellaris	M. scutellaris 6	São Paulo/SP	152	10	1	1	9	12	MAR	137	136	130	6	0	1	Alves (unpublished data)
Melipona scutellaris	M. scutellaris 6	São Paulo/SP	152	10	1	1	9	12	MAR	131	131	124	7	0	0	Alves (unpublished data)
Melipona scutellaris	M. scutellaris 6	São Paulo/SP	152	10	1	1	9	12	APR	321	302	275	27	0	19	Alves (unpublished data)
Melipona scutellaris	M. scutellaris 6	São Paulo/SP	152	10	1	1	9	12	APR	217	212	193	19	0	5	Alves (unpublished data)
Melipona scutellaris	M. scutellaris 6	São Paulo/SP	152	10	1	1	9	12	MAY	305	305	286	19	0	0	Alves (unpublished data)
Melipona scutellaris	M. scutellaris 6	São Paulo/SP	152	10	1	1	9	12	AUG	552	462	436	26	0	90	Alves (unpublished data)
Melipona scutellaris	M. scutellaris 6	São Paulo/SP	152	10	1	1	9	12	NOV	470	314	264	50	0	156	Alves (unpublished data)
Melipona scutellaris	M. scutellaris 6	São Paulo/SP	152	10	1	1	9	12	JAN	239	239	217	22	0	0	Alves (unpublished data)
Melipona scutellaris	M. scutellaris 6	São Paulo/SP	152	10	1	1	10	12	JUL	108	108	105	3	0	0	Alves (unpublished data)
Melipona scutellaris	M. scutellaris 6	São Paulo/SP	152	10	1	1	10	12	OCT	215	214	209	5	0	1	Alves (unpublished data)
Melipona scutellaris	M. scutellaris 6	São Paulo/SP	152	10	1	1	10	12	OCT	192	192	185	7	0	0	Alves (unpublished data)
Melipona scutellaris	M. scutellaris 6	São Paulo/SP	152	10	1	1	10	12	NOV	183	182	170	12	0	1	Alves (unpublished data)
Melipona scutellaris	M. scutellaris 6	São Paulo/SP	152	10	1	1	10	12	NOV	184	184	166	18	0	0	Alves (unpublished data)
Melipona scutellaris	M. scutellaris 6	São Paulo/SP	152	10	1	1	10	12	NOV	280	279	252	27	0	1	Alves (unpublished data)
Melipona scutellaris	M. scutellaris 6	São Paulo/SP	152	10	1	1	10	12	DEC	358	354	312	42	0	4	Alves (unpublished data)
Melipona scutellaris	M. scutellaris 6	São Paulo/SP	152	10	1	1	10	12	DEC	254	254	228	26	0	0	Alves (unpublished data)
Melipona scutellaris	M. scutellaris 6	São Paulo/SP	152	10	1	1	10	12	JAN	346	321	287	34	0	25	Alves (unpublished data)
Melipona scutellaris	M. scutellaris 6	São Paulo/SP	152	10	1	1	10	12	JAN	397	353	300	53	0	44	Alves (unpublished data)
Melipona scutellaris	M. scutellaris 6	São Paulo/SP	152	10	1	1	10	12	FEB	309	252	223	29	0	57	Alves (unpublished data)
Melipona scutellaris	M. scutellaris 6	São Paulo/SP	152	10	1	1	10	12	FEB	323	276	245	31	0	47	Alves (unpublished data)
Melipona scutellaris	M. scutellaris 6	São Paulo/SP	152	10	1	1	10	12	MAR	280	226	211	15	0	54	Alves (unpublished data)
Melipona scutellaris	M. scutellaris 6	São Paulo/SP	152	10	1	1	10	12	MAR	271	189	162	27	0	82	Alves (unpublished data)
Melipona scutellaris	M. scutellaris 6	São Paulo/SP	152	10	1	1	10	12	APR	180	161	145	16	0	19	Alves (unpublished data)
Melipona scutellaris	M. scutellaris 6	São Paulo/SP	152	10	1	1	10	12	APR	215	197	182	15	0	18	Alves (unpublished data)
Melipona scutellaris	M. scutellaris 6	São Paulo/SP	152	10	1	1	10	12	APR	194	133	114	19	0	61	Alves (unpublished data)
Melipona scutellaris	M. scutellaris 6	São Paulo/SP	152	10	1	1	10	12	MAY	235	213	188	25	0	22	Alves (unpublished data)
Melipona scutellaris	M. scutellaris 6	São Paulo/SP	152	10	1	1	10	12	JUL	271	191	169	22	0	80	Alves (unpublished data)
Melipona scutellaris	M. scutellaris 6	São Paulo/SP	152	10	1	1	10	12	JUL	307	218	191	27	0	89	Alves (unpublished data)
Melipona scutellaris	M. scutellaris 6	São Paulo/SP	152	10	1	1	10	12	SEP	466	326	285	41	0	140	Alves (unpublished data)
Melipona scutellaris	M. scutellaris 6	São Paulo/SP	152	10	1	1	10	12	OCT	395	175	148	27	0	220	Alves (unpublished data)
Melipona scutellaris	M. scutellaris 6	São Paulo/SP	152	10	1	1	10	12	DEC	439	231	202	29	0	208	Alves (unpublished data)
Melipona scutellaris	M. scutellaris 6	São Paulo/SP	152	10	1	1	10	12	JAN	199	140	122	18	0	59	Alves (unpublished data)
Melipona scutellaris	M. scutellaris 6	São Paulo/SP	152	10	1	1	11	12	MAY	97	97	88	9	0	0	Alves (unpublished data)
Melipona scutellaris	M. scutellaris 6	São Paulo/SP	152	10	1	1	11	12	JUN	122	122	119	3	0	0	Alves (unpublished data)
Melipona scutellaris	M. scutellaris 6	São Paulo/SP	152	10	1	1	11	12	NOV	194	194	186	8	0	0	Alves (unpublished data)
Melipona scutellaris	M. scutellaris 6	São Paulo/SP	152	10	1	1	11	12	DEC	256	256	234	22	0	0	Alves (unpublished data)
Melipona scutellaris	M. scutellaris 6	São Paulo/SP	152	10	1	1	11	12	JAN	163	163	149	14	0	0	Alves (unpublished data)
Melipona scutellaris	M. scutellaris 6	São Paulo/SP	152	10	1	1	12	12	SEP	99	97	94	3	0	2	Alves (unpublished data)
Melipona scutellaris	M. scutellaris 6	São Paulo/SP	152	10	1	1	12	12	NOV	151	150	146	4	0	1	Alves (unpublished data)
Melipona scutellaris	M. scutellaris 6	São Paulo/SP	152	10	1	1	12	12	DEC	188	188	178	10	0	0	Alves (unpublished data)
Melipona scutellaris	M. scutellaris 6	São Paulo/SP	152	10	1	1	12	12	JAN	147	147	142	5	0	0	Alves (unpublished data)
Melipona scutellaris	M. scutellaris 7	São Simão/SP	55	18	1	1	1	12	MAR	279	94	80	14	0	185	Alves (unpublished data)
Melipona scutellaris	M. scutellaris 7	São Simão/SP	55	18	1	1	2	12	MAR	445	216	183	33	0	229	Alves (unpublished data)
Melipona scutellaris	M. scutellaris 7	São Simão/SP	55	18	1	1	2	12	APR	137	77	64	13	0	60	Alves (unpublished data)
Melipona scutellaris	M. scutellaris 7	São Simão/SP	55	18	1	1	2	12	FEB	201	183	169	14	0	18	Alves (unpublished data)
Melipona scutellaris	M. scutellaris 7	São Simão/SP	55	18	1	1	4	12	APR	247	213	155	58	0	34	Alves (unpublished data)
Melipona scutellaris	M. scutellaris 7	São Simão/SP	55	18	1	1	4	12	JUN	409	335	266	69	0	74	Alves (unpublished data)
Melipona scutellaris	M. scutellaris 7	São Simão/SP	55	18	1	1	6	12	MAY	351	266	226	40	0	85	Alves (unpublished data)
Melipona scutellaris	M. scutellaris 7	São Simão/SP	55	18	1	1	6	12	JUL	347	292	258	34	0	55	Alves (unpublished data)
Melipona scutellaris	M. scutellaris 7	São Simão/SP	55	18	1	1	6	12	AUG	223	141	109	32	0	82	Alves (unpublished data)
Melipona scutellaris	M. scutellaris 7	São Simão/SP	55	18	1	1	6	12	DEC	195	185	163	22	0	10	Alves (unpublished data)
Melipona scutellaris	M. scutellaris 7	São Simão/SP	55	18	1	1	6	12	JAN	233	232	202	30	0	1	Alves (unpublished data)
Melipona scutellaris	M. scutellaris 7	São Simão/SP	55	18	1	1	6	12	FEB	460	460	405	55	0	0	Alves (unpublished data)
Melipona scutellaris	M. scutellaris 7	São Simão/SP	55	18	1	1	8	12	MAR	244	93	85	8	0	151	Alves (unpublished data)
Melipona scutellaris	M. scutellaris 7	São Simão/SP	55	18	1	1	8	12	JUN	74	73	67	6	0	1	Alves (unpublished data)
Melipona scutellaris	M. scutellaris 7	São Simão/SP	55	18	1	1	8	12	JUN	121	119	115	4	0	2	Alves (unpublished data)
Melipona scutellaris	M. scutellaris 7	São Simão/SP	55	18	1	1	8	12	JUL	172	139	138	1	0	33	Alves (unpublished data)
Melipona scutellaris	M. scutellaris 7	São Simão/SP	55	18	1	1	8	12	OCT	329	273	229	44	0	56	Alves (unpublished data)
Melipona scutellaris	M. scutellaris 7	São Simão/SP	55	18	1	1	8	12	DEC	208	200	179	21	0	8	Alves (unpublished data)
Melipona scutellaris	M. scutellaris 7	São Simão/SP	55	18	1	1	10	12	JAN	295	140	106	34	0	155	Alves (unpublished data)
Melipona scutellaris	M. scutellaris 7	São Simão/SP	55	18	1	1	15	12	MAR	457	361	313	48	0	96	Alves (unpublished data)
Melipona scutellaris	M. scutellaris 7	São Simão/SP	55	18	1	1	15	12	APR	361	275	221	54	0	86	Alves (unpublished data)
Melipona scutellaris	M. scutellaris 7	São Simão/SP	55	18	1	1	15	12	JUL	145	104	92	12	0	41	Alves (unpublished data)
Melipona scutellaris	M. scutellaris 7	São Simão/SP	55	18	1	1	15	12	JAN	321	207	172	35	0	114	Alves (unpublished data)
Melipona scutellaris	M. scutellaris 7	São Simão/SP	55	18	1	1	25	12	SEP	201	200	166	34	0	1	Alves (unpublished data)
Melipona scutellaris	M. scutellaris 7	São Simão/SP	55	18	1	1	25	12	JAN	167	166	130	36	0	1	Alves (unpublished data)
Melipona scutellaris	M. scutellaris 7	São Simão/SP	55	18	1	1	28	12	MAR	420	378	318	60	0	42	Alves (unpublished data)
Melipona scutellaris	M. scutellaris 7	São Simão/SP	55	18	1	1	28	12	JUN	380	281	241	40	0	99	Alves (unpublished data)
Melipona scutellaris	M. scutellaris 7	São Simão/SP	55	18	1	1	28	12	AUG	511	294	241	53	0	217	Alves (unpublished data)
Melipona scutellaris	M. scutellaris 7	São Simão/SP	55	18	1	1	28	12	OCT	338	324	287	37	0	14	Alves (unpublished data)
Melipona scutellaris	M. scutellaris 7	São Simão/SP	55	18	1	1	28	12	JAN	376	273	218	55	0	103	Alves (unpublished data)
Melipona scutellaris	M. scutellaris 7	São Simão/SP	55	18	1	1	34	12	MAR	403	403	356	47	0	0	Alves (unpublished data)
Melipona scutellaris	M. scutellaris 7	São Simão/SP	55	18	1	1	36	12	MAR	354	334	290	44	0	20	Alves (unpublished data)
Melipona scutellaris	M. scutellaris 7	São Simão/SP	55	18	1	1	36	12	SEP	357	208	161	47	0	149	Alves (unpublished data)
Melipona scutellaris	M. scutellaris 7	São Simão/SP	55	18	1	1	36	12	NOV	320	97	87	10	0	223	Alves (unpublished data)
Melipona scutellaris	M. scutellaris 7	São Simão/SP	55	18	1	1	43	12	MAR	404	385	336	49	0	19	Alves (unpublished data)
Melipona scutellaris	M. scutellaris 7	São Simão/SP	55	18	1	1	43	12	MAY	501	501	395	106	0	0	Alves (unpublished data)
Melipona scutellaris	M. scutellaris 7	São Simão/SP	55	18	1	1	43	12	JUL	477	398	324	74	0	79	Alves (unpublished data)
Melipona scutellaris	M. scutellaris 7	São Simão/SP	55	18	1	1	55	12	SEP	425	425	390	35	0	0	Alves (unpublished data)
Melipona scutellaris	M. scutellaris 7	São Simão/SP	55	18	1	1	55	12	JAN	577	525	443	82	0	52	Alves (unpublished data)
Melipona scutellaris	M. scutellaris 7	São Simão/SP	55	18	1	1	58	12	JAN	337	312	258	54	0	25	Alves (unpublished data)
Melipona scutellaris	M. scutellaris 7	São Simão/SP	55	18	1	1	59	12	MAR	338	338	310	28	0	0	Alves (unpublished data)
Melipona scutellaris	M. scutellaris 7	São Simão/SP	55	18	1	1	59	12	MAY	389	284	259	25	0	105	Alves (unpublished data)
Melipona scutellaris	M. scutellaris 7	São Simão/SP	55	18	1	1	59	12	JUN	340	235	197	38	0	105	Alves (unpublished data)
Melipona scutellaris	M. scutellaris 7	São Simão/SP	55	18	1	1	59	12	SEP	724	545	455	90	0	179	Alves (unpublished data)
Melipona scutellaris	M. scutellaris 7	São Simão/SP	55	18	1	1	59	12	NOV	501	320	275	45	0	181	Alves (unpublished data)
Melipona scutellaris	M. scutellaris 7	São Simão/SP	55	18	1	1	59	12	DEC	520	397	339	58	0	123	Alves (unpublished data)
Melipona scutellaris	M. scutellaris 7	São Simão/SP	55	18	1	1	59	12	JAN	381	236	219	17	0	145	Alves (unpublished data)
Melipona scutellaris	M. scutellaris 7	São Simão/SP	55	18	1	1	59	12	FEB	482	418	347	71	0	64	Alves (unpublished data)
Melipona scutellaris	M. scutellaris 7	São Simão/SP	55	18	1	1	63	12	MAR	251	109	83	26	0	142	Alves (unpublished data)
Melipona scutellaris	M. scutellaris 7	São Simão/SP	55	18	1	1	63	12	APR	408	182	140	42	0	226	Alves (unpublished data)
Melipona scutellaris	M. scutellaris 7	São Simão/SP	55	18	1	1	63	12	MAY	244	119	106	13	0	125	Alves (unpublished data)
Melipona scutellaris	M. scutellaris 7	São Simão/SP	55	18	1	1	63	12	JUL	277	272	224	48	0	5	Alves (unpublished data)
Melipona scutellaris	M. scutellaris 7	São Simão/SP	55	18	1	1	63	12	NOV	440	396	331	65	0	44	Alves (unpublished data)
Melipona scutellaris	M. scutellaris 7	São Simão/SP	55	18	1	1	67	12	JAN	386	333	281	52	0	53	Alves (unpublished data)
Melipona scutellaris	M. scutellaris 7	São Simão/SP	55	18	1	1	72	12	JAN	275	271	228	43	0	4	Alves (unpublished data)
Melipona favosa	M. favosa 2	Trinidad and Tobago	176	78	78	176	78_pooled	NA	NA	16341	13514	12825	689	0	2827	Sommeijer et al. 2003
Melipona favosa	M. favosa 1	Surinam	42	3	1	1	2	NA	NA	167	119	106	13	0	48	Koedam 1999
Melipona favosa	M. favosa 1	Surinam	42	3	1	1	2	NA	NA	156	137	122	15	0	19	Koedam 1999
Melipona favosa	M. favosa 1	Surinam	42	3	1	1	2	NA	NA	159	137	125	12	0	22	Koedam 1999
Melipona favosa	M. favosa 1	Surinam	42	3	1	1	2	NA	NA	179	115	107	8	0	64	Koedam 1999
Melipona favosa	M. favosa 1	Surinam	42	3	1	1	2	NA	NA	150	114	92	22	0	36	Koedam 1999
Melipona favosa	M. favosa 1	Surinam	42	3	1	1	2	NA	NA	164	139	124	15	0	25	Koedam 1999
Melipona favosa	M. favosa 1	Surinam	42	3	1	1	2	NA	NA	171	126	114	12	0	45	Koedam 1999
Melipona favosa	M. favosa 1	Surinam	42	3	1	1	2	NA	NA	148	129	108	21	0	19	Koedam 1999
Melipona favosa	M. favosa 1	Surinam	42	3	1	1	2	NA	NA	115	98	80	18	0	17	Koedam 1999
Melipona favosa	M. favosa 1	Surinam	42	3	1	1	2	NA	NA	118	97	87	10	0	21	Koedam 1999
Melipona favosa	M. favosa 1	Surinam	42	3	1	1	2	NA	NA	145	112	94	18	0	33	Koedam 1999
Melipona favosa	M. favosa 1	Surinam	42	3	1	1	2	NA	NA	118	96	84	12	0	22	Koedam 1999
Melipona favosa	M. favosa 1	Surinam	42	3	1	1	2	NA	NA	79	71	62	9	0	8	Koedam 1999
Melipona favosa	M. favosa 1	Surinam	42	3	1	1	3	NA	NA	118	111	105	6	0	7	Koedam 1999
Melipona favosa	M. favosa 1	Surinam	42	3	1	1	3	NA	NA	118	101	98	3	0	17	Koedam 1999
Melipona favosa	M. favosa 1	Surinam	42	3	1	1	3	NA	NA	131	103	100	3	0	28	Koedam 1999
Melipona favosa	M. favosa 1	Surinam	42	3	1	1	3	NA	NA	166	125	107	18	0	41	Koedam 1999
Melipona favosa	M. favosa 1	Surinam	42	3	1	1	3	NA	NA	163	123	116	7	0	40	Koedam 1999
Melipona favosa	M. favosa 1	Surinam	42	3	1	1	3	NA	NA	131	115	106	9	0	16	Koedam 1999
Melipona favosa	M. favosa 1	Surinam	42	3	1	1	3	NA	NA	125	113	104	9	0	12	Koedam 1999
Melipona favosa	M. favosa 1	Surinam	42	3	1	1	3	NA	NA	112	83	75	8	0	29	Koedam 1999
Melipona favosa	M. favosa 1	Surinam	42	3	1	1	3	NA	NA	90	77	72	5	0	13	Koedam 1999
Melipona favosa	M. favosa 1	Surinam	42	3	1	1	3	NA	NA	91	72	69	3	0	19	Koedam 1999
Melipona favosa	M. favosa 1	Surinam	42	3	1	1	3	NA	NA	92	68	63	5	0	24	Koedam 1999
Melipona favosa	M. favosa 1	Surinam	42	3	1	1	3	NA	NA	82	72	69	3	0	10	Koedam 1999
Melipona favosa	M. favosa 1	Surinam	42	3	1	1	3	NA	NA	91	82	76	6	0	9	Koedam 1999
Melipona favosa	M. favosa 1	Surinam	42	3	1	1	3	NA	NA	72	63	53	10	0	9	Koedam 1999
Melipona favosa	M. favosa 1	Surinam	42	3	1	1	3	NA	NA	25	25	22	3	0	0	Koedam 1999
Melipona favosa	M. favosa 1	Surinam	42	3	1	1	3	NA	NA	53	47	42	5	0	6	Koedam 1999
Melipona favosa	M. favosa 1	Surinam	42	3	1	1	3	NA	NA	56	45	38	7	0	11	Koedam 1999
Melipona favosa	M. favosa 1	Surinam	42	3	1	1	1	NA	NA	170	169	158	11	0	1	Koedam 1999
Melipona favosa	M. favosa 1	Surinam	42	3	1	1	1	NA	NA	172	172	164	8	0	0	Koedam 1999
Melipona favosa	M. favosa 1	Surinam	42	3	1	1	1	NA	NA	188	148	129	19	0	40	Koedam 1999
Melipona favosa	M. favosa 1	Surinam	42	3	1	1	1	NA	NA	157	101	89	12	0	56	Koedam 1999
Melipona favosa	M. favosa 1	Surinam	42	3	1	1	1	NA	NA	221	176	162	14	0	45	Koedam 1999
Melipona favosa	M. favosa 1	Surinam	42	3	1	1	1	NA	NA	175	130	115	15	0	45	Koedam 1999
Melipona favosa	M. favosa 1	Surinam	42	3	1	1	1	NA	NA	175	161	144	17	0	14	Koedam 1999
Melipona favosa	M. favosa 1	Surinam	42	3	1	1	1	NA	NA	151	127	112	15	0	24	Koedam 1999
Melipona favosa	M. favosa 1	Surinam	42	3	1	1	1	NA	NA	130	130	119	11	0	0	Koedam 1999
Melipona favosa	M. favosa 1	Surinam	42	3	1	1	1	NA	NA	160	138	125	13	0	22	Koedam 1999
Melipona favosa	M. favosa 1	Surinam	42	3	1	1	1	NA	NA	120	99	92	7	0	21	Koedam 1999
Melipona favosa	M. favosa 1	Surinam	42	3	1	1	1	NA	NA	133	107	100	7	0	26	Koedam 1999
Melipona interrupta	M. interrupta 1	Brazil	NA	2	1	NA	82	NA	NA	59	59	55	4	0	0	Kerr 1950
Melipona interrupta	M. interrupta 1	Brazil	NA	2	1	NA	82	NA	NA	34	34	27	7	0	0	Kerr 1950
Melipona interrupta	M. interrupta 1	Brazil	NA	2	1	NA	89	NA	NA	53	53	44	9	0	0	Kerr 1950
Melipona quinquefasciata	M. quinquefasciata 1	Brazil	NA	2	1	NA	1	NA	NA	NA	120	94	26	0	NA	Kerr 1969
Melipona quinquefasciata	M. quinquefasciata 1	Brazil	NA	2	1	NA	2	NA	NA	NA	31	22	9	0	NA	Kerr 1969
Melipona asilvai	M. asilvai 1	São José do Sabugi PB, Brazil	144	12	12	144	12_pooled	12	NA	2401	2111	1980	131	0	290	Gioli 2003
Melipona asilvai	M. asilvai 2	Jardim do Seridó / RN	15	14	1	1	1	3	APR	73	72	68	4	0	1	Santos-Filho et al. 2006
Melipona asilvai	M. asilvai 2	Jardim do Seridó / RN	15	14	1	1	1	3	JUN	97	96	91	5	0	1	Santos-Filho et al. 2006
Melipona asilvai	M. asilvai 2	Jardim do Seridó / RN	15	14	1	1	2	3	APR	107	107	99	8	0	0	Santos-Filho et al. 2006
Melipona asilvai	M. asilvai 2	Jardim do Seridó / RN	15	14	1	1	3	3	APR	56	56	49	7	0	0	Santos-Filho et al. 2006
Melipona asilvai	M. asilvai 2	Jardim do Seridó / RN	15	14	1	1	4	3	JUN	70	70	66	4	0	0	Santos-Filho et al. 2006
Melipona asilvai	M. asilvai 2	Jardim do Seridó / RN	15	14	1	1	5	3	JUN	109	69	64	5	0	40	Santos-Filho et al. 2006
Melipona asilvai	M. asilvai 2	Jardim do Seridó / RN	15	14	1	1	6	3	JUN	133	73	62	11	0	60	Santos-Filho et al. 2006
Melipona asilvai	M. asilvai 2	Jardim do Seridó / RN	15	14	1	1	7	3	JUN	219	215	206	9	0	4	Santos-Filho et al. 2006
Melipona asilvai	M. asilvai 2	Jardim do Seridó / RN	15	14	1	1	8	3	JUN	126	81	75	6	0	45	Santos-Filho et al. 2006
Melipona asilvai	M. asilvai 2	Jardim do Seridó / RN	15	14	1	1	9	3	JUN	125	97	93	4	0	28	Santos-Filho et al. 2006
Melipona asilvai	M. asilvai 2	Jardim do Seridó / RN	15	14	1	1	14	3	JUL	148	106	99	7	0	42	Santos-Filho et al. 2006
Melipona asilvai	M. asilvai 2	Jardim do Seridó / RN	15	14	1	1	15	3	JUL	221	159	151	8	0	62	Santos-Filho et al. 2006
Melipona asilvai	M. asilvai 2	Jardim do Seridó / RN	15	14	1	1	16	3	JUL	66	64	59	5	0	2	Santos-Filho et al. 2006
Melipona asilvai	M. asilvai 2	Jardim do Seridó / RN	15	14	1	1	18	3	JUL	103	85	78	7	0	18	Santos-Filho et al. 2006
Melipona asilvai	M. asilvai 2	Jardim do Seridó / RN	15	14	1	1	19	3	JUL	72	71	55	16	0	1	Santos-Filho et al. 2006
Schwarziana quadripunctata	S. quadripunctata 1	Cunha/SP	44	9	1	1	19	10	FEB	174	174	174	0	0	0	Santos-Filho et al. 2006
Schwarziana quadripunctata	S. quadripunctata 1	Cunha/SP	44	9	1	1	7	10	MAR	166	166	163	3	0	0	Santos-Filho et al. 2006
Schwarziana quadripunctata	S. quadripunctata 1	Cunha/SP	44	9	1	1	19	10	MAR	156	156	152	4	0	0	Santos-Filho et al. 2006
Schwarziana quadripunctata	S. quadripunctata 1	Cunha/SP	44	9	1	1	2	10	MAR	150	150	142	7	1	0	Santos-Filho et al. 2006
Schwarziana quadripunctata	S. quadripunctata 1	Cunha/SP	44	9	1	1	19	10	APR	110	107	107	0	0	3	Santos-Filho et al. 2006
Schwarziana quadripunctata	S. quadripunctata 1	Cunha/SP	44	9	1	1	1	10	APR	119	104	102	2	0	15	Santos-Filho et al. 2006
Schwarziana quadripunctata	S. quadripunctata 1	Cunha/SP	44	9	1	1	2	10	APR	187	180	179	1	0	7	Santos-Filho et al. 2006
Schwarziana quadripunctata	S. quadripunctata 1	Cunha/SP	44	9	1	1	3	10	APR	113	105	98	6	1	8	Santos-Filho et al. 2006
Schwarziana quadripunctata	S. quadripunctata 1	Cunha/SP	44	9	1	1	18	10	APR	128	125	120	5	0	3	Santos-Filho et al. 2006
Schwarziana quadripunctata	S. quadripunctata 1	Cunha/SP	44	9	1	1	3	10	APR	93	46	43	3	0	47	Santos-Filho et al. 2006
Schwarziana quadripunctata	S. quadripunctata 1	Cunha/SP	44	9	1	1	3	10	APR	93	70	69	0	1	23	Santos-Filho et al. 2006
Schwarziana quadripunctata	S. quadripunctata 1	Cunha/SP	44	9	1	1	3	10	APR	68	0	0	0	0	68	Santos-Filho et al. 2006
Schwarziana quadripunctata	S. quadripunctata 1	Cunha/SP	44	9	1	1	1	10	APR	106	65	62	2	1	41	Santos-Filho et al. 2006
Schwarziana quadripunctata	S. quadripunctata 1	Cunha/SP	44	9	1	1	19	10	APR	133	133	133	0	0	0	Santos-Filho et al. 2006
Schwarziana quadripunctata	S. quadripunctata 1	Cunha/SP	44	9	1	1	2	10	APR	101	101	101	0	0	0	Santos-Filho et al. 2006
Schwarziana quadripunctata	S. quadripunctata 1	Cunha/SP	44	9	1	1	2	10	APR	116	83	82	1	0	33	Santos-Filho et al. 2006
Schwarziana quadripunctata	S. quadripunctata 1	Cunha/SP	44	9	1	1	19	10	JUN	154	154	154	0	0	0	Santos-Filho et al. 2006
Schwarziana quadripunctata	S. quadripunctata 1	Cunha/SP	44	9	1	1	19	10	JUN	93	93	93	0	0	0	Santos-Filho et al. 2006
Schwarziana quadripunctata	S. quadripunctata 1	Cunha/SP	44	9	1	1	3	10	JUN	120	120	120	0	0	0	Santos-Filho et al. 2006
Schwarziana quadripunctata	S. quadripunctata 1	Cunha/SP	44	9	1	1	19	10	AUG	40	14	14	0	0	26	Santos-Filho et al. 2006
Schwarziana quadripunctata	S. quadripunctata 1	Cunha/SP	44	9	1	1	19	10	AUG	198	132	132	0	0	66	Santos-Filho et al. 2006
Schwarziana quadripunctata	S. quadripunctata 1	Cunha/SP	44	9	1	1	19	10	AUG	92	84	82	1	1	8	Santos-Filho et al. 2006
Schwarziana quadripunctata	S. quadripunctata 1	Cunha/SP	44	9	1	1	3	10	AUG	80	80	80	0	0	0	Santos-Filho et al. 2006
Schwarziana quadripunctata	S. quadripunctata 1	Cunha/SP	44	9	1	1	3	10	AUG	82	82	82	0	0	0	Santos-Filho et al. 2006
Schwarziana quadripunctata	S. quadripunctata 1	Cunha/SP	44	9	1	1	19	10	SEP	236	235	232	2	1	1	Santos-Filho et al. 2006
Schwarziana quadripunctata	S. quadripunctata 1	Cunha/SP	44	9	1	1	30	10	SEP	58	58	58	0	0	0	Santos-Filho et al. 2006
Schwarziana quadripunctata	S. quadripunctata 1	Cunha/SP	44	9	1	1	29	10	SEP	54	1	1	0	0	53	Santos-Filho et al. 2006
Schwarziana quadripunctata	S. quadripunctata 1	Cunha/SP	44	9	1	1	29	10	SEP	145	131	130	1	0	14	Santos-Filho et al. 2006
Schwarziana quadripunctata	S. quadripunctata 1	Cunha/SP	44	9	1	1	29	10	SEP	188	167	162	5	0	21	Santos-Filho et al. 2006
Schwarziana quadripunctata	S. quadripunctata 1	Cunha/SP	44	9	1	1	28	10	SEP	175	174	174	0	0	1	Santos-Filho et al. 2006
Schwarziana quadripunctata	S. quadripunctata 1	Cunha/SP	44	9	1	1	28	10	OCT	270	123	122	1	0	147	Santos-Filho et al. 2006
Schwarziana quadripunctata	S. quadripunctata 1	Cunha/SP	44	9	1	1	19	10	OCT	372	308	306	2	0	64	Santos-Filho et al. 2006
Schwarziana quadripunctata	S. quadripunctata 1	Cunha/SP	44	9	1	1	19	10	NOV	279	279	279	0	0	0	Santos-Filho et al. 2006
Schwarziana quadripunctata	S. quadripunctata 1	Cunha/SP	44	9	1	1	28	10	NOV	317	178	178	0	0	139	Santos-Filho et al. 2006
Schwarziana quadripunctata	S. quadripunctata 1	Cunha/SP	44	9	1	1	29	10	NOV	236	181	180	1	0	55	Santos-Filho et al. 2006
Schwarziana quadripunctata	S. quadripunctata 1	Cunha/SP	44	9	1	1	28	10	DEC	262	171	171	0	0	91	Santos-Filho et al. 2006
Schwarziana quadripunctata	S. quadripunctata 1	Cunha/SP	44	9	1	1	19	10	DEC	387	239	239	0	0	148	Santos-Filho et al. 2006
Schwarziana quadripunctata	S. quadripunctata 1	Cunha/SP	44	9	1	1	29	10	DEC	182	162	162	0	0	20	Santos-Filho et al. 2006
Schwarziana quadripunctata	S. quadripunctata 1	Cunha/SP	44	9	1	1	29	10	DEC	56	39	39	0	0	17	Santos-Filho et al. 2006
Schwarziana quadripunctata	S. quadripunctata 1	Cunha/SP	44	9	1	1	19	10	JAN	219	123	123	0	0	96	Santos-Filho et al. 2006
Schwarziana quadripunctata	S. quadripunctata 1	Cunha/SP	44	9	1	1	28	10	JAN	216	103	103	0	0	113	Santos-Filho et al. 2006
Schwarziana quadripunctata	S. quadripunctata 1	Cunha/SP	44	9	1	1	29	10	JAN	256	127	127	0	0	129	Santos-Filho et al. 2006
Schwarziana quadripunctata	S. quadripunctata 1	Cunha/SP	44	9	1	1	19	10	FEB	180	180	180	0	0	0	Santos-Filho et al. 2006
Schwarziana quadripunctata	S. quadripunctata 1	Cunha/SP	44	9	1	1	28	10	FEB	179	172	172	0	0	7	Santos-Filho et al. 2006
Schwarziana quadripunctata	S. quadripunctata 2	Morro Grande/Cotia	52	9	1	1	9	8	APR	153	146	144	1	1	7	Santos-Filho et al. 2006
Schwarziana quadripunctata	S. quadripunctata 2	Morro Grande/Cotia	52	9	1	1	8	8	APR	180	120	119	1	0	60	Santos-Filho et al. 2006
Schwarziana quadripunctata	S. quadripunctata 2	Morro Grande/Cotia	52	9	1	1	9	8	APR	137	120	120	0	0	17	Santos-Filho et al. 2006
Schwarziana quadripunctata	S. quadripunctata 2	Morro Grande/Cotia	52	9	1	1	10	8	APR	163	115	115	0	0	48	Santos-Filho et al. 2006
Schwarziana quadripunctata	S. quadripunctata 2	Morro Grande/Cotia	52	9	1	1	10	8	APR	181	154	154	0	0	27	Santos-Filho et al. 2006
Schwarziana quadripunctata	S. quadripunctata 2	Morro Grande/Cotia	52	9	1	1	10	8	APR	158	157	156	0	1	1	Santos-Filho et al. 2006
Schwarziana quadripunctata	S. quadripunctata 2	Morro Grande/Cotia	52	9	1	1	11	8	APR	181	181	180	0	1	0	Santos-Filho et al. 2006
Schwarziana quadripunctata	S. quadripunctata 2	Morro Grande/Cotia	52	9	1	1	11	8	APR	181	181	181	0	0	0	Santos-Filho et al. 2006
Schwarziana quadripunctata	S. quadripunctata 2	Morro Grande/Cotia	52	9	1	1	11	8	APR	108	108	108	0	0	0	Santos-Filho et al. 2006
Schwarziana quadripunctata	S. quadripunctata 2	Morro Grande/Cotia	52	9	1	1	12	8	APR	265	265	265	0	0	0	Santos-Filho et al. 2006
Schwarziana quadripunctata	S. quadripunctata 2	Morro Grande/Cotia	52	9	1	1	13	8	APR	154	154	154	0	0	0	Santos-Filho et al. 2006
Schwarziana quadripunctata	S. quadripunctata 2	Morro Grande/Cotia	52	9	1	1	13	8	APR	228	228	228	0	0	0	Santos-Filho et al. 2006
Schwarziana quadripunctata	S. quadripunctata 2	Morro Grande/Cotia	52	9	1	1	14	8	APR	164	164	161	3	0	0	Santos-Filho et al. 2006
Schwarziana quadripunctata	S. quadripunctata 2	Morro Grande/Cotia	52	9	1	1	14	8	APR	222	222	220	2	0	0	Santos-Filho et al. 2006
Schwarziana quadripunctata	S. quadripunctata 2	Morro Grande/Cotia	52	9	1	1	15	8	APR	205	194	194	0	0	11	Santos-Filho et al. 2006
Schwarziana quadripunctata	S. quadripunctata 2	Morro Grande/Cotia	52	9	1	1	15	8	APR	114	0	0	0	0	114	Santos-Filho et al. 2006
Schwarziana quadripunctata	S. quadripunctata 2	Morro Grande/Cotia	52	9	1	1	16	8	APR	384	384	384	0	0	0	Santos-Filho et al. 2006
Schwarziana quadripunctata	S. quadripunctata 2	Morro Grande/Cotia	52	9	1	1	8	8	APR	113	45	45	0	0	68	Santos-Filho et al. 2006
Schwarziana quadripunctata	S. quadripunctata 2	Morro Grande/Cotia	52	9	1	1	8	8	APR	158	125	123	1	1	33	Santos-Filho et al. 2006
Schwarziana quadripunctata	S. quadripunctata 2	Morro Grande/Cotia	52	9	1	1	8	8	APR	81	81	79	2	0	0	Santos-Filho et al. 2006
Schwarziana quadripunctata	S. quadripunctata 2	Morro Grande/Cotia	52	9	1	1	9	8	APR	128	128	128	0	0	0	Santos-Filho et al. 2006
Schwarziana quadripunctata	S. quadripunctata 2	Morro Grande/Cotia	52	9	1	1	9	8	APR	134	134	134	0	0	0	Santos-Filho et al. 2006
Schwarziana quadripunctata	S. quadripunctata 2	Morro Grande/Cotia	52	9	1	1	12	8	APR	90	90	89	1	0	0	Santos-Filho et al. 2006
Schwarziana quadripunctata	S. quadripunctata 2	Morro Grande/Cotia	52	9	1	1	8	8	MAY	266	104	104	0	0	162	Santos-Filho et al. 2006
Schwarziana quadripunctata	S. quadripunctata 2	Morro Grande/Cotia	52	9	1	1	9	8	MAY	66	66	66	0	0	0	Santos-Filho et al. 2006
Schwarziana quadripunctata	S. quadripunctata 2	Morro Grande/Cotia	52	9	1	1	9	8	MAY	140	7	7	0	0	133	Santos-Filho et al. 2006
Schwarziana quadripunctata	S. quadripunctata 2	Morro Grande/Cotia	52	9	1	1	11	8	MAY	48	48	48	0	0	0	Santos-Filho et al. 2006
Schwarziana quadripunctata	S. quadripunctata 2	Morro Grande/Cotia	52	9	1	1	11	8	MAY	124	124	124	0	0	0	Santos-Filho et al. 2006
Schwarziana quadripunctata	S. quadripunctata 2	Morro Grande/Cotia	52	9	1	1	12	8	MAY	36	36	36	0	0	0	Santos-Filho et al. 2006
Schwarziana quadripunctata	S. quadripunctata 2	Morro Grande/Cotia	52	9	1	1	12	8	MAY	110	110	103	4	3	0	Santos-Filho et al. 2006
Schwarziana quadripunctata	S. quadripunctata 2	Morro Grande/Cotia	52	9	1	1	13	8	MAY	57	57	57	0	0	0	Santos-Filho et al. 2006
Schwarziana quadripunctata	S. quadripunctata 2	Morro Grande/Cotia	52	9	1	1	13	8	MAY	64	64	64	0	0	0	Santos-Filho et al. 2006
Schwarziana quadripunctata	S. quadripunctata 2	Morro Grande/Cotia	52	9	1	1	14	8	MAY	59	59	59	0	0	0	Santos-Filho et al. 2006
Schwarziana quadripunctata	S. quadripunctata 2	Morro Grande/Cotia	52	9	1	1	14	8	MAY	169	169	167	2	0	0	Santos-Filho et al. 2006
Schwarziana quadripunctata	S. quadripunctata 2	Morro Grande/Cotia	52	9	1	1	10	8	MAY	94	94	92	2	0	0	Santos-Filho et al. 2006
Schwarziana quadripunctata	S. quadripunctata 2	Morro Grande/Cotia	52	9	1	1	10	8	MAY	48	12	12	0	0	36	Santos-Filho et al. 2006
Schwarziana quadripunctata	S. quadripunctata 2	Morro Grande/Cotia	52	9	1	1	16	8	MAY	97	97	97	0	0	0	Santos-Filho et al. 2006
Schwarziana quadripunctata	S. quadripunctata 2	Morro Grande/Cotia	52	9	1	1	9	8	JUN	422	241	241	0	0	181	Santos-Filho et al. 2006
Schwarziana quadripunctata	S. quadripunctata 2	Morro Grande/Cotia	52	9	1	1	11	8	JUN	62	62	62	0	0	0	Santos-Filho et al. 2006
Schwarziana quadripunctata	S. quadripunctata 2	Morro Grande/Cotia	52	9	1	1	11	8	JUN	140	140	140	0	0	0	Santos-Filho et al. 2006
Schwarziana quadripunctata	S. quadripunctata 2	Morro Grande/Cotia	52	9	1	1	16	8	JUN	92	92	92	0	0	0	Santos-Filho et al. 2006
Schwarziana quadripunctata	S. quadripunctata 2	Morro Grande/Cotia	52	9	1	1	16	8	JUL	196	196	196	0	0	0	Santos-Filho et al. 2006
Schwarziana quadripunctata	S. quadripunctata 2	Morro Grande/Cotia	52	9	1	1	10	8	JUL	195	159	158	0	1	36	Santos-Filho et al. 2006
Schwarziana quadripunctata	S. quadripunctata 2	Morro Grande/Cotia	52	9	1	1	9	8	AUG	44	9	9	0	0	35	Santos-Filho et al. 2006
Schwarziana quadripunctata	S. quadripunctata 2	Morro Grande/Cotia	52	9	1	1	9	8	AUG	218	86	86	0	0	132	Santos-Filho et al. 2006
Schwarziana quadripunctata	S. quadripunctata 2	Morro Grande/Cotia	52	9	1	1	9	8	SEP	37	0	0	0	0	37	Santos-Filho et al. 2006
Schwarziana quadripunctata	S. quadripunctata 2	Morro Grande/Cotia	52	9	1	1	9	8	SEP	125	88	88	0	0	37	Santos-Filho et al. 2006
Schwarziana quadripunctata	S. quadripunctata 2	Morro Grande/Cotia	52	9	1	1	11	8	SEP	130	129	128	1	0	1	Santos-Filho et al. 2006
Schwarziana quadripunctata	S. quadripunctata 2	Morro Grande/Cotia	52	9	1	1	11	8	SEP	228	228	228	0	0	0	Santos-Filho et al. 2006
Schwarziana quadripunctata	S. quadripunctata 2	Morro Grande/Cotia	52	9	1	1	9	8	OCT	105	104	104	0	0	1	Santos-Filho et al. 2006
Schwarziana quadripunctata	S. quadripunctata 2	Morro Grande/Cotia	52	9	1	1	11	8	OCT	80	80	80	0	0	0	Santos-Filho et al. 2006
Schwarziana quadripunctata	S. quadripunctata 2	Morro Grande/Cotia	52	9	1	1	11	8	NOV	105	95	95	0	0	10	Santos-Filho et al. 2006
Scaptotrigona bipunctata	S. bipunctata 1	São Paulo/SP	3	3	1	1	2	1	JAN	5601	4863	4862	0	1	738	Alves unpublished data
Scaptotrigona bipunctata	S. bipunctata 1	São Paulo/SP	3	3	1	1	22	1	JAN	7002	5273	5271	0	2	1729	Alves unpublished data
Scaptotrigona bipunctata	S. bipunctata 1	São Paulo/SP	3	3	1	1	371	1	JAN	8001	7434	7433	0	1	567	Alves unpublished data
Nannotrigona testaceicornis	N. testaceicornis 1	São Paulo/SP	1	1	1	1	1	1	JAN	414	316	315	1	0	98	Wenseleers & Alves (unpubl.) [MQ: Imperatriz-Fonseca et al., 1994, 1997]
Nannotrigona testaceicornis	N. testaceicornis 2	Ribeirão Preto/SP_1	77	11	11	77	11_pooled	7	NA	15465	15193	15191	2	0	272	Cabral & Imperatriz-Fonseca (2008)
Nannotrigona testaceicornis	N. testaceicornis 3	Ribeirão Preto/SP_2	36	3	1	12	7	12	NA	1213	1010	1008	1	1	203	Prato (2015)
Nannotrigona testaceicornis	N. testaceicornis 3	Ribeirão Preto/SP_2	36	3	1	12	8	12	NA	1448	1195	1189	3	3	253	Prato (2015)
Nannotrigona testaceicornis	N. testaceicornis 3	Ribeirão Preto/SP_2	36	3	1	12	9	12	NA	1614	1460	1457	2	1	154	Prato (2015)
Plebeia remota	P. remota 1	Cunha/SP	23	3	1	1	159	9	FEB	826	602	602	0	0	224	Santos-Filho et al. (2006); Alves et al. (2009)
Plebeia remota	P. remota 1	Cunha/SP	23	3	1	1	69	9	FEB	400	273	273	0	0	127	Santos-Filho et al. (2006); Alves et al. (2009)
Plebeia remota	P. remota 1	Cunha/SP	23	3	1	1	1	9	FEB	430	259	259	0	0	171	Santos-Filho et al. (2006); Alves et al. (2009)
Plebeia remota	P. remota 1	Cunha/SP	23	3	1	1	159	9	MAR	345	183	183	0	0	162	Santos-Filho et al. (2006); Alves et al. (2009)
Plebeia remota	P. remota 1	Cunha/SP	23	3	1	1	69	9	MAR	192	191	191	0	0	1	Santos-Filho et al. (2006); Alves et al. (2009)
Plebeia remota	P. remota 1	Cunha/SP	23	3	1	1	1	9	MAR	410	410	410	0	0	0	Santos-Filho et al. (2006); Alves et al. (2009)
Plebeia remota	P. remota 1	Cunha/SP	23	3	1	1	1	9	APR	109	109	109	0	0	0	Santos-Filho et al. (2006); Alves et al. (2009)
Plebeia remota	P. remota 1	Cunha/SP	23	3	1	1	69	9	APR	372	237	237	0	0	135	Santos-Filho et al. (2006); Alves et al. (2009)
Plebeia remota	P. remota 1	Cunha/SP	23	3	1	1	159	9	APR	239	92	92	0	0	147	Santos-Filho et al. (2006); Alves et al. (2009)
Plebeia remota	P. remota 1	Cunha/SP	23	3	1	1	159	9	MAY	311	287	287	0	0	24	Santos-Filho et al. (2006); Alves et al. (2009)
Plebeia remota	P. remota 1	Cunha/SP	23	3	1	1	159	9	JUN	145	142	142	0	0	3	Santos-Filho et al. (2006); Alves et al. (2009)
Plebeia remota	P. remota 1	Cunha/SP	23	3	1	1	1	9	JUN	167	167	166	0	1	0	Santos-Filho et al. (2006); Alves et al. (2009)
Plebeia remota	P. remota 1	Cunha/SP	23	3	1	1	1	9	JUN	220	220	220	0	0	0	Santos-Filho et al. (2006); Alves et al. (2009)
Plebeia remota	P. remota 1	Cunha/SP	23	3	1	1	69	9	OCT	97	89	88	0	1	8	Santos-Filho et al. (2006); Alves et al. (2009)
Plebeia remota	P. remota 1	Cunha/SP	23	3	1	1	69	9	OCT	143	143	142	0	1	0	Santos-Filho et al. (2006); Alves et al. (2009)
Plebeia remota	P. remota 1	Cunha/SP	23	3	1	1	159	9	OCT	122	121	121	0	0	1	Santos-Filho et al. (2006); Alves et al. (2009)
Plebeia remota	P. remota 1	Cunha/SP	23	3	1	1	69	9	NOV	348	239	239	0	0	109	Santos-Filho et al. (2006); Alves et al. (2009)
Plebeia remota	P. remota 1	Cunha/SP	23	3	1	1	159	9	NOV	170	84	84	0	0	86	Santos-Filho et al. (2006); Alves et al. (2009)
Plebeia remota	P. remota 1	Cunha/SP	23	3	1	1	1	9	DEC	648	519	519	0	0	129	Santos-Filho et al. (2006); Alves et al. (2009)
Plebeia remota	P. remota 1	Cunha/SP	23	3	1	1	69	9	DEC	468	304	304	0	0	164	Santos-Filho et al. (2006); Alves et al. (2009)
Plebeia remota	P. remota 1	Cunha/SP	23	3	1	1	159	9	DEC	306	298	298	0	0	8	Santos-Filho et al. (2006); Alves et al. (2009)
Plebeia remota	P. remota 1	Cunha/SP	23	3	1	1	159	9	JAN	406	142	142	0	0	264	Santos-Filho et al. (2006); Alves et al. (2009)
Plebeia remota	P. remota 1	Cunha/SP	23	3	1	1	69	9	JAN	504	448	448	0	0	56	Santos-Filho et al. (2006); Alves et al. (2009)
Plebeia remota	P. remota 2	Prudentópolis/PR	14	2	1	1	9	8	MAR	263	110	108	1	1	153	Santos-Filho et al. (2006); Alves et al. (2009) [MQ: Imperatriz-Fonseca et al., 1975; Ribeiro et al., 2003, 2006]
Plebeia remota	P. remota 2	Prudentópolis/PR	14	2	1	1	6	8	MAR	344	159	159	0	0	185	Santos-Filho et al. (2006); Alves et al. (2009)
Plebeia remota	P. remota 2	Prudentópolis/PR	14	2	1	1	9	8	APR	305	242	242	0	0	63	Santos-Filho et al. (2006); Alves et al. (2009)
Plebeia remota	P. remota 2	Prudentópolis/PR	14	2	1	1	9	8	MAY	391	194	194	0	0	197	Santos-Filho et al. (2006); Alves et al. (2009)
Plebeia remota	P. remota 2	Prudentópolis/PR	14	2	1	1	9	8	JUN	98	94	92	0	2	4	Santos-Filho et al. (2006); Alves et al. (2009)
Plebeia remota	P. remota 2	Prudentópolis/PR	14	2	1	1	6	8	OCT	76	76	75	0	1	0	Santos-Filho et al. (2006); Alves et al. (2009)
Plebeia remota	P. remota 2	Prudentópolis/PR	14	2	1	1	9	8	OCT	41	41	41	0	0	0	Santos-Filho et al. (2006); Alves et al. (2009)
Plebeia remota	P. remota 2	Prudentópolis/PR	14	2	1	1	9	8	OCT	60	57	57	0	0	3	Santos-Filho et al. (2006); Alves et al. (2009)
Plebeia remota	P. remota 2	Prudentópolis/PR	14	2	1	1	6	8	NOV	294	283	283	0	0	11	Santos-Filho et al. (2006); Alves et al. (2009)
Plebeia remota	P. remota 2	Prudentópolis/PR	14	2	1	1	9	8	NOV	292	186	186	0	0	106	Santos-Filho et al. (2006); Alves et al. (2009)
Plebeia remota	P. remota 2	Prudentópolis/PR	14	2	1	1	6	8	DEC	546	313	313	0	0	233	Santos-Filho et al. (2006); Alves et al. (2009)
Plebeia remota	P. remota 2	Prudentópolis/PR	14	2	1	1	9	8	DEC	425	314	313	0	1	111	Santos-Filho et al. (2006); Alves et al. (2009)
Plebeia remota	P. remota 2	Prudentópolis/PR	14	2	1	1	9	8	JAN	349	294	294	0	0	55	Santos-Filho et al. (2006); Alves et al. (2009)
Plebeia remota	P. remota 2	Prudentópolis/PR	14	2	1	1	6	8	JAN	322	296	296	0	0	26	Santos-Filho et al. (2006); Alves et al. (2009)
Plebeia pugnax	P. pugnax 1	São Paulo/SP [Cunha/SP], Brazil	2	2	1	1	1	1	JAN	739	665	663	1	1	74	Alves et al. (2006) [MQ: Wenseleers & Alves, unpubl. data (in Ribeiro et al., 2006)]
Plebeia pugnax	P. pugnax 1	São Paulo/SP [Cunha/SP], Brazil	2	2	1	1	2	1	JAN	1172	1085	1084	0	1	87	Alves et al. (2006)
Plebeia emerina	P. emerina 1	Porto Alegre/RS	16	4	4	16	4_pooled	4	NA	6358	4980	4980	0	0	1378	Teixeira & Blochtein (2008)
Tetragona dorsalis	T. dorsalis 1	NA	NA	2	1	NA	1	NA	NA	22178	NA	NA	0	2	NA	von Ihering 1903
Tetragona dorsalis	T. dorsalis 1	NA	NA	2	1	NA	2	NA	NA	22383	NA	NA	0	1	NA	von Ihering 1903
Trigona crassipes	T. crassipes 1	NA	NA	2	1	NA	1	NA	NA	22383	NA	NA	0	132	NA	Camargo & Roubik 1991
Trigona crassipes	T. crassipes 1	NA	NA	2	1	NA	2	NA	NA	2277539	NA	NA	0	57	NA	Camargo & Roubik 1991
Apis mellifera	A. mellifera 1	NA	NA	NA	NA	NA	pooled	NA	NA	NA	150020	150000	0	20	NA	Seeley 1985, Winston 1987
Trigona hypogea	T. hypogea 1	Colombia	NA	NA	NA	NA	pooled	NA	NA	246211	NA	NA	0	17	NA	Camargo & Roubik 1991
Trigona hypogea	T. hypogea 2	Para	NA	NA	NA	NA	pooled	NA	NA	290986	NA	NA	0	30	NA	Camargo & Roubik 1991
Trigona hypogea	T. hypogea 3	Amazonas	NA	NA	NA	NA	pooled	NA	NA	201431	NA	NA	0	0	NA	Camargo & Roubik 1991
Scaptotrigona postica	S. postica 1	Ribeirao Preto	NA	4	4	NA	4_pooled	NA	NA	129382	125294	125228	0	66	4088	Bego 1977
Partamona bilineata	P. bilineata 1	NA	NA	1	1	NA	1_pooled	NA	NA	12004	NA	NA	0	4	NA	von Ihering 1903
Lepidotrigona flavibasis	L. flavibasis 1	Hanoi, Vietnam	NA	10	10	NA	10_pooled	NA	NA	205370	198914	198748	0	166	6456	Chinh & Sommeijer (2005) [Trigona (Lepidotrigona) ventralis flavibasis]
Lepidotrigona flavibasis	L. flavibasis 2	Vietnam	NA	14	14	NA	14_pooled	NA	NA	15124	13521	13515	0	6	1603	Chinh thesis
Trigona spinipes	T. spinipes 1	NA	NA	1	1	NA	1	NA	NA	4402	NA	NA	0	2	NA	von Ihering 1903 (=ruficrus)
Trigona amalthea	T. amalthea 1	NA	23	1	1	23	1	NA	NA	20026	17026	17000	0	26	3000	Schwarz 1948; 15% of the cells were assumed to be male
Tetragonula laeviceps	T. laeviceps 1	NA		4	4		4_pooled	NA	NA	1179	NA	NA	0	4	NA	Chinh thesis
Tetragonisca angustula	T. angustula 1	Ribeirão Preto/SP_2	36	3	1	12	1	12	NA	2238	1984	1982	0	2	254	Prato (2015)
Tetragonisca angustula	T. angustula 1	Ribeirão Preto/SP_2	36	3	1	12	2	12	NA	2440	2146	2146	0	0	294	Prato (2015)
Tetragonisca angustula	T. angustula 1	Ribeirão Preto/SP_2	36	3	1	12	3	12	NA	2900	2515	2512	0	3	385	Prato (2015)
Tetragonisca angustula	T. angustula 2	Ribeirão Preto/SP_1	36	3	NA	3	3_pooled	12	AUG	315	305	305	0	0	10	Prato & Soares (2013)
Tetragonisca angustula	T. angustula 2	Ribeirão Preto/SP_1	36	3	NA	3	3_pooled	12	SEP	349	331	330	0	1	18	Prato & Soares (2013)
Tetragonisca angustula	T. angustula 2	Ribeirão Preto/SP_1	36	3	NA	3	3_pooled	12	OCT	438	429	428	0	1	9	Prato & Soares (2013)
Tetragonisca angustula	T. angustula 2	Ribeirão Preto/SP_1	36	3	NA	3	3_pooled	12	NOV	513	488	487	0	1	25	Prato & Soares (2013)
Tetragonisca angustula	T. angustula 2	Ribeirão Preto/SP_1	36	3	NA	3	3_pooled	12	DEC	739	708	707	0	1	31	Prato & Soares (2013)
Tetragonisca angustula	T. angustula 2	Ribeirão Preto/SP_1	36	3	NA	3	3_pooled	12	JAN	847	756	754	0	2	91	Prato & Soares (2013)
Tetragonisca angustula	T. angustula 2	Ribeirão Preto/SP_1	36	3	NA	3	3_pooled	12	FEB	846	634	631	0	3	212	Prato & Soares (2013)
Tetragonisca angustula	T. angustula 2	Ribeirão Preto/SP_1	36	3	NA	3	3_pooled	12	MAR	861	562	561	0	1	299	Prato & Soares (2013)
Tetragonisca angustula	T. angustula 2	Ribeirão Preto/SP_1	36	3	NA	3	3_pooled	12	APR	917	409	408	0	1	508	Prato & Soares (2013)
Tetragonisca angustula	T. angustula 2	Ribeirão Preto/SP_1	36	3	NA	3	3_pooled	12	MAY	726	656	653	0	3	70	Prato & Soares (2013)
Tetragonisca angustula	T. angustula 2	Ribeirão Preto/SP_1	36	3	NA	3	3_pooled	12	JUN	728	722	722	0	0	6	Prato & Soares (2013)
Tetragonisca angustula	T. angustula 2	Ribeirão Preto/SP_1	36	3	NA	3	3_pooled	12	JUL	597	595	595	0	0	2	Prato & Soares (2013)
Frieseomelitta varia	F. varia 1	Ribeirão Preto/SP		3	1	NA	4	12	NA	2098	1766	1765	0	1	332	Prato 2015
Frieseomelitta varia	F. varia 1	Ribeirão Preto/SP		3	1	NA	5	12	NA	2560	2184	2182	0	2	376	Prato 2015
Frieseomelitta varia	F. varia 1	Ribeirão Preto/SP		3	1	NA	6	12	NA	2318	2016	2014	0	2	302	Prato 2015
Friesella schrottkyi	F. schrottkyi 1	São Paulo/SP		5	5	NA	5_pooled	NA	NA	1134	1098	1095	0	3	36	Sousa & Kleinert 2006
Scaptotrigona depilis	S. depilis 1	Ribeirão Preto/SP	13	11	1	1	1	4	AUG	1052	1052	1051	0	1	0	Alves (unpublished data)
Scaptotrigona depilis	S. depilis 1	Ribeirão Preto/SP	13	11	1	1	2	4	AUG	1178	1178	1177	0	1	0	Alves (unpublished data)
Scaptotrigona depilis	S. depilis 1	Ribeirão Preto/SP	13	11	1	1	3	4	AUG	427	427	426	0	1	0	Alves (unpublished data)
Scaptotrigona depilis	S. depilis 1	Ribeirão Preto/SP	13	11	1	1	4	4	AUG	604	604	601	1	2	0	Alves (unpublished data)
Scaptotrigona depilis	S. depilis 1	Ribeirão Preto/SP	13	11	1	1	5	4	AUG	612	612	611	0	1	0	Alves (unpublished data)
Scaptotrigona depilis	S. depilis 2	São Paulo/SP [Ribeirão Preto/SP], Brazil	190	19	19	190	19_pooled	12	NA	110273	101571	101513	1	57	8702	Koffler (2013)
Scaptotrigona depilis	S. depilis 1	Ribeirão Preto/SP	13	11	1	1	1	4	APR	140	109	109	0	0	31	Alves (unpublished data)
Scaptotrigona depilis	S. depilis 1	Ribeirão Preto/SP	13	11	1	1	19	4	APR	355	322	322	0	0	33	Alves (unpublished data)
Scaptotrigona depilis	S. depilis 1	Ribeirão Preto/SP	13	11	1	1	16	4	APR	408	188	188	0	0	220	Alves (unpublished data)
Scaptotrigona depilis	S. depilis 1	Ribeirão Preto/SP	13	11	1	1	16	4	MAY	695	316	316	0	0	379	Alves (unpublished data)
Scaptotrigona depilis	S. depilis 1	Ribeirão Preto/SP	13	11	1	1	24	4	NOV	740	301	301	0	0	439	Alves (unpublished data)
Scaptotrigona depilis	S. depilis 1	Ribeirão Preto/SP	13	11	1	1	10	4	NOV	102	55	55	0	0	47	Alves (unpublished data)
Scaptotrigona depilis	S. depilis 1	Ribeirão Preto/SP	13	11	1	1	8	4	NOV	127	74	74	0	0	53	Alves (unpublished data)
Scaptotrigona depilis	S. depilis 1	Ribeirão Preto/SP	13	11	1	1	9	4	NOV	238	121	121	0	0	117	Alves (unpublished data)
Scaptotrigona depilis	S. depilis 3	Dourados/MS	NA	NA	NA	NA	pooled	12	NA	3289	3117	3109	0	8	172	Lima et al. (2006)
Scaptotrigona bipunctata	S. bipunctata 1	São Paulo/SP	3	3	1	1	2	1	JAN	5601	4863	4862	0	1	738	Alves unpublished data
Scaptotrigona bipunctata	S. bipunctata 1	São Paulo/SP	3	3	1	1	22	1	JAN	7002	5273	5271	0	2	1729	Alves unpublished data
Scaptotrigona bipunctata	S. bipunctata 1	São Paulo/SP	3	3	1	1	371	1	JAN	8001	7434	7433	0	1	567	Alves unpublished data
Heterotrigona moorei	H. moorei 1	Sumatra	10	1	1	10	1	NA	NA	2652	NA	NA	0	11	NA	Sakagami et al. 1989 (=Trigona moorei)
Tetragonula carbonaria	T. carbonaria 1	Brisbane, Queensland, Australia	NA	10	1	NA	1	3	OCT	1553	1408	1405	0	3	145	Gloag et al. 2007 (=Trigona carbonaria)
Tetragonula carbonaria	T. carbonaria 1	Brisbane, Queensland, Australia	NA	10	1	NA	2	3	JAN	471	274	273	0	1	197	Gloag et al. 2007 (=Trigona carbonaria)
Tetragonula carbonaria	T. carbonaria 1	Brisbane, Queensland, Australia	NA	10	1	NA	3	3	OCT	1076	933	927	0	6	143	Gloag et al. 2007 (=Trigona carbonaria)
Tetragonula carbonaria	T. carbonaria 1	Brisbane, Queensland, Australia	NA	10	1	NA	4	3	JAN	1511	1200	1199	0	1	311	Gloag et al. 2007 (=Trigona carbonaria)
Tetragonula carbonaria	T. carbonaria 1	Brisbane, Queensland, Australia	NA	10	1	NA	5	3	SEP	1111	1010	1009	0	1	101	Gloag et al. 2007 (=Trigona carbonaria)
Tetragonula carbonaria	T. carbonaria 1	Brisbane, Queensland, Australia	NA	10	1	NA	6	3	SEP	1365	1153	1148	0	5	212	Gloag et al. 2007 (=Trigona carbonaria)
Tetragonula carbonaria	T. carbonaria 1	Brisbane, Queensland, Australia	NA	10	1	NA	7	3	OCT	1191	1102	1101	0	1	89	Gloag et al. 2007 (=Trigona carbonaria)
Tetragonula carbonaria	T. carbonaria 1	Brisbane, Queensland, Australia	NA	10	1	NA	8	3	SEP	1583	1199	1196	0	3	384	Gloag et al. 2007 (=Trigona carbonaria)
Tetragonula carbonaria	T. carbonaria 1	Brisbane, Queensland, Australia	NA	10	1	NA	9	3	JAN	885	649	644	0	5	236	Gloag et al. 2007 (=Trigona carbonaria)
Tetragonula carbonaria	T. carbonaria 1	Brisbane, Queensland, Australia	NA	10	1	NA	10	3	JAN	1285	1278	1273	0	5	7	Gloag et al. 2007 (=Trigona carbonaria)
Plebeina hildebrandti	P. hildebrandti 1	Kawanda	NA	1	1	NA	1	NA	NA	3538	NA	NA	0	13	NA	Namu & Wittmann 2016
Melipona orbignyi	M. orbignyi 1	Mato Grosso, Brazil	2	2	1	1	40	3	NA	109	109	105	4	0	0	Kerr 1950
Melipona orbignyi	M. orbignyi 1	Mato Grosso, Brazil	2	2	1	1	40	3	SEP	57	57	49	8	0	0	Kerr 1950
