# Supplementary material for: Toward greater realism in inclusive fitness models: the case of caste fate conflict in insect societies
Source: Evol Lett. 2024 Jan 11;8(3):387–96. doi: 10.1093/evlett/qrad068 (PMC11134464; doi:10.1093/evlett/qrad068)
Supplement: qrad068_suppl_Supplementary_Material [file qrad068_suppl_supplementary_material.zip › 2_cell_building.csv]

species	population	sampling_locality	colony	colony_size	reference_colony_size	observation_days	worker_days	total_cells_built	cells_built_per_day	cells_built_per_day_per_worker	total_nr_study_colonies_per_species	reference_cell_building	notes
Melipona beecheii	Melipona beecheii 1	Costa Rica	1	750	van Veen & Arce Arce 2015	53	39750	1824	34.4	0.046	15	van Veen & Arce Arce 2015	estimated from total brood present & development time of 53 days, colonies with atypical colony size excluded (smallest & largest colony size class)
Melipona beecheii	Melipona beecheii 1	Costa Rica	2	750	van Veen & Arce Arce 2015	53	39750	1200	22.6	0.030	15	van Veen & Arce Arce 2015	estimated from total brood present & development time of 53 days, colonies with atypical colony size excluded (smallest & largest colony size class)
Melipona beecheii	Melipona beecheii 1	Costa Rica	3	750	van Veen & Arce Arce 2015	53	39750	3010	56.8	0.076	15	van Veen & Arce Arce 2015	estimated from total brood present & development time of 53 days, colonies with atypical colony size excluded (smallest & largest colony size class)
Melipona beecheii	Melipona beecheii 1	Costa Rica	4	750	van Veen & Arce Arce 2015	53	39750	2082	39.3	0.052	15	van Veen & Arce Arce 2015	estimated from total brood present & development time of 53 days, colonies with atypical colony size excluded (smallest & largest colony size class)
Melipona beecheii	Melipona beecheii 1	Costa Rica	5	500	van Veen & Arce Arce 2015	53	26500	1475	27.8	0.056	15	van Veen & Arce Arce 2015	estimated from total brood present & development time of 53 days, colonies with atypical colony size excluded (smallest & largest colony size class)
Melipona beecheii	Melipona beecheii 1	Costa Rica	6	750	van Veen & Arce Arce 2015	53	39750	1508	28.5	0.038	15	van Veen & Arce Arce 2015	estimated from total brood present & development time of 53 days, colonies with atypical colony size excluded (smallest & largest colony size class)
Melipona beecheii	Melipona beecheii 1	Costa Rica	7	750	van Veen & Arce Arce 2015	53	39750	3031	57.2	0.076	15	van Veen & Arce Arce 2015	estimated from total brood present & development time of 53 days, colonies with atypical colony size excluded (smallest & largest colony size class)
Melipona beecheii	Melipona beecheii 1	Costa Rica	8	1500	van Veen & Arce Arce 2015	53	79500	2562	48.3	0.032	15	van Veen & Arce Arce 2015	estimated from total brood present & development time of 53 days, colonies with atypical colony size excluded (smallest & largest colony size class)
Melipona beecheii	Melipona beecheii 1	Costa Rica	9	1500	van Veen & Arce Arce 2015	53	79500	2378	44.9	0.030	15	van Veen & Arce Arce 2015	estimated from total brood present & development time of 53 days, colonies with atypical colony size excluded (smallest & largest colony size class)
Melipona beecheii	Melipona beecheii 1	Costa Rica	10	750	van Veen & Arce Arce 2015	53	39750	2321	43.8	0.058	15	van Veen & Arce Arce 2015	estimated from total brood present & development time of 53 days, colonies with atypical colony size excluded (smallest & largest colony size class)
Melipona beecheii	Melipona beecheii 1	Costa Rica	11	750	van Veen & Arce Arce 2015	53	39750	2170	40.9	0.055	15	van Veen & Arce Arce 2015	estimated from total brood present & development time of 53 days, colonies with atypical colony size excluded (smallest & largest colony size class)
Melipona beecheii	Melipona beecheii 1	Costa Rica	12	750	van Veen & Arce Arce 2015	53	39750	2361	44.5	0.059	15	van Veen & Arce Arce 2015	estimated from total brood present & development time of 53 days, colonies with atypical colony size excluded (smallest & largest colony size class)
Melipona beecheii	Melipona beecheii 1	Costa Rica	13	750	van Veen & Arce Arce 2015	53	39750	675	12.7	0.017	15	van Veen & Arce Arce 2015	estimated from total brood present & development time of 53 days, colonies with atypical colony size excluded (smallest & largest colony size class)
Melipona beecheii	Melipona beecheii 2	Mérida, Mexico	11	1238	Wenseleers et al. 2013	53	65614	2305	43.5	0.035	15	Wenseleers et al. 2013	estimated from total brood present & development time of 53 days
Melipona beecheii	Melipona beecheii 2	Mérida, Mexico	12	1839	Wenseleers et al. 2013	53	97467	4734	89.3	0.049	15	Wenseleers et al. 2013	estimated from total brood present & development time of 53 days
Melipona bicolor	Melipona bicolor 1	São Paulo, Brazil	1	374	Müller, 1878	33	12342	796	24.1	0.064	4	D.A. Alves, unpublished data
Melipona bicolor	Melipona bicolor 1	São Paulo, Brazil	2	374	Müller, 1878	18	6732	113	6.3	0.017	4	D.A. Alves, unpublished data
Melipona bicolor	Melipona bicolor 1	São Paulo, Brazil	3	374	Müller, 1878	23	8602	85	3.7	0.010	4	D.A. Alves, unpublished data
Melipona bicolor	Melipona bicolor 1	São Paulo, Brazil	4	374	Müller, 1878	103	38522	2438	23.7	0.063	4	D.A. Alves, unpublished data
Melipona fasciculata	Melipona fasciculata 1	São Luis, Maranhão, Brazil	1	1410	Page & Kerr 1990	50	70500	2591	51.8	0.037	8	Page & Kerr 1990	estimated from total brood present & development time of 50 days, originally referred to as Melipona compressipes
Melipona fasciculata	Melipona fasciculata 1	São Luis, Maranhão, Brazil	2	757	Page & Kerr 1990	50	37850	2270	45.4	0.060	8	Page & Kerr 1990	estimated from total brood present & development time of 50 days, originally referred to as Melipona compressipes
Melipona fasciculata	Melipona fasciculata 1	São Luis, Maranhão, Brazil	3	674	Page & Kerr 1990	50	33700	2240	44.8	0.066	8	Page & Kerr 1990	estimated from total brood present & development time of 50 days, originally referred to as Melipona compressipes
Melipona fasciculata	Melipona fasciculata 1	São Luis, Maranhão, Brazil	4	265	Page & Kerr 1990	50	13250	771	15.4	0.058	8	Page & Kerr 1990	estimated from total brood present & development time of 50 days, originally referred to as Melipona compressipes
Melipona fasciculata	Melipona fasciculata 1	São Luis, Maranhão, Brazil	5	85	Page & Kerr 1990	50	4250	45	0.9	0.011	8	Page & Kerr 1990	estimated from total brood present & development time of 50 days, originally referred to as Melipona compressipes
Melipona fasciculata	Melipona fasciculata 1	São Luis, Maranhão, Brazil	6	642	Page & Kerr 1990	50	32100	871	17.4	0.027	8	Page & Kerr 1990	estimated from total brood present & development time of 50 days, originally referred to as Melipona compressipes
Melipona fasciculata	Melipona fasciculata 1	São Luis, Maranhão, Brazil	7	458	Page & Kerr 1990	50	22900	1412	28.2	0.062	8	Page & Kerr 1990	estimated from total brood present & development time of 50 days, originally referred to as Melipona compressipes
Melipona fasciculata	Melipona fasciculata 1	São Luis, Maranhão, Brazil	8	819	Page & Kerr 1990	50	40950	1224	24.5	0.030	8	Page & Kerr 1990	estimated from total brood present & development time of 50 days, originally referred to as Melipona compressipes
Melipona favosa	Melipona favosa 1	Trinidad & Tobago	1	204	Chinh et al. 2003	83	16932	1735	20.9	0.102	13	Chinh et al. 2003	individual colony sizes linearly interpolated from given average (161 workers, for average brood production of 11 brood cells/day) and range (129-204 workers, with brood production of 5-21 brood cells/day) using best-fit least square regression equation colony size=107.34+4.65*nr of brood cells produced/day, assuming linear relationship between brood production and number of workers present
Melipona favosa	Melipona favosa 1	Trinidad & Tobago	2	151	Chinh et al. 2003	51	7697.04	478	9.4	0.062	13	Chinh et al. 2003	individual colony sizes linearly interpolated from given average (161 workers, for average brood production of 11 brood cells/day) and range (129-204 workers, with brood production of 5-21 brood cells/day) using best-fit least square regression equation colony size=107.34+4.65*nr of brood cells produced/day, assuming linear relationship between brood production and number of workers present
Melipona favosa	Melipona favosa 1	Trinidad & Tobago	3	138	Chinh et al. 2003	74	10203.06	486	6.6	0.048	13	Chinh et al. 2003	individual colony sizes linearly interpolated from given average (161 workers, for average brood production of 11 brood cells/day) and range (129-204 workers, with brood production of 5-21 brood cells/day) using best-fit least square regression equation colony size=107.34+4.65*nr of brood cells produced/day, assuming linear relationship between brood production and number of workers present
Melipona favosa	Melipona favosa 1	Trinidad & Tobago	4	157	Chinh et al. 2003	65	10185.6	690	10.6	0.068	13	Chinh et al. 2003	individual colony sizes linearly interpolated from given average (161 workers, for average brood production of 11 brood cells/day) and range (129-204 workers, with brood production of 5-21 brood cells/day) using best-fit least square regression equation colony size=107.34+4.65*nr of brood cells produced/day, assuming linear relationship between brood production and number of workers present
Melipona favosa	Melipona favosa 1	Trinidad & Tobago	5	163	Chinh et al. 2003	51	8324.79	613	12.0	0.074	13	Chinh et al. 2003	individual colony sizes linearly interpolated from given average (161 workers, for average brood production of 11 brood cells/day) and range (129-204 workers, with brood production of 5-21 brood cells/day) using best-fit least square regression equation colony size=107.34+4.65*nr of brood cells produced/day, assuming linear relationship between brood production and number of workers present
Melipona favosa	Melipona favosa 1	Trinidad & Tobago	6	129	Chinh et al. 2003	37	4773	185	5.0	0.039	13	Chinh et al. 2003	individual colony sizes linearly interpolated from given average (161 workers, for average brood production of 11 brood cells/day) and range (129-204 workers, with brood production of 5-21 brood cells/day) using best-fit least square regression equation colony size=107.34+4.65*nr of brood cells produced/day, assuming linear relationship between brood production and number of workers present
Melipona favosa	Melipona favosa 2	Surinam	7	85	Sommeijer et al. 1984	51	4335	75	1.5	0.017	13	Sommeijer & De Bruijn 1984	estimated from total brood present & development time of 51 days
Melipona favosa	Melipona favosa 2	Surinam	8	150	Sommeijer et al. 1984	51	7650	150	2.9	0.020	13	Sommeijer & De Bruijn 1984	estimated from total brood present & development time of 51 days
Melipona favosa	Melipona favosa 2	Surinam	9	100	Sommeijer et al. 1984	51	5100	170	3.3	0.033	13	Sommeijer & De Bruijn 1984	estimated from total brood present & development time of 51 days
Melipona favosa	Melipona favosa 2	Surinam	10	180	Sommeijer et al. 1984	51	9180	75	1.5	0.008	13	Sommeijer & De Bruijn 1984	estimated from total brood present & development time of 51 days
Melipona favosa	Melipona favosa 1	Trinidad & Tobago	11	250	Sommeijer et al. 1984	51	12750	370	7.3	0.029	13	Sommeijer & De Bruijn 1984	estimated from total brood present & development time of 51 days
Melipona favosa	Melipona favosa 1	Trinidad & Tobago	12	230	Sommeijer et al. 1984	51	11730	530	10.4	0.045	13	Sommeijer & De Bruijn 1984	estimated from total brood present & development time of 51 days
Melipona favosa	Melipona favosa 2	Surinam	13	150	Sommeijer et al. 1984	51	7650	680	13.3	0.089	13	Sommeijer & De Bruijn 1984	estimated from total brood present & development time of 51 days
Schwarziana quadripunctata	Schwarziana quadripunctata 1	São Paulo, Brazil	1	1650	Toth et al. 2002	53	87450	964	18.2	0.011	7	D.A. Alves, unpublished data
Schwarziana quadripunctata	Schwarziana quadripunctata 1	São Paulo, Brazil	2	1650	Toth et al. 2002	73	120450	8336	114.2	0.069	7	D.A. Alves, unpublished data
Schwarziana quadripunctata	Schwarziana quadripunctata 1	São Paulo, Brazil	3	1650	Toth et al. 2002	74	122100	5730	77.4	0.047	7	D.A. Alves, unpublished data
Schwarziana quadripunctata	Schwarziana quadripunctata 1	São Paulo, Brazil	4	1650	Toth et al. 2002	73	120450	5395	73.9	0.045	7	D.A. Alves, unpublished data
Schwarziana quadripunctata	Schwarziana quadripunctata 1	São Paulo, Brazil	5	1650	Toth et al. 2002	87	143550	4834	55.6	0.034	7	D.A. Alves, unpublished data
Schwarziana quadripunctata	Schwarziana quadripunctata 1	São Paulo, Brazil	6	1650	Toth et al. 2002	38	62700	1925	50.7	0.031	7	D.A. Alves, unpublished data
Schwarziana quadripunctata	Schwarziana quadripunctata 1	São Paulo, Brazil	7	1650	Toth et al. 2002	53	87450	1961	37.0	0.022	7	D.A. Alves, unpublished data
Plebeia remota	Plebeia remota 1	São Paulo, Brazil	1	2900	Toth thesis	35	101500	913	26.1	0.009	4	D.A. Alves, unpublished data
Plebeia remota	Plebeia remota 1	São Paulo, Brazil	2	2900	Toth thesis	31	89900	1325	42.7	0.015	4	D.A. Alves, unpublished data
Plebeia remota	Plebeia remota 1	São Paulo, Brazil	3	2900	Toth thesis	30	87000	2569	85.6	0.030	4	D.A. Alves, unpublished data
Plebeia remota	Plebeia remota 1	São Paulo, Brazil	4	2900	Toth thesis	30	87000	2672	89.1	0.031	4	D.A. Alves, unpublished data
