# Supplementary material for: Toward greater realism in inclusive fitness models: the case of caste fate conflict in insect societies
Source: Evol Lett. 2024 Jan 11;8(3):387–96. doi: 10.1093/evlett/qrad068 (PMC11134464; doi:10.1093/evlett/qrad068)
Supplement: qrad068_suppl_Supplementary_Material [file qrad068_suppl_supplementary_material.zip › 3_worker life expectancy.csv]

species	population	nstudies	avg_worker_lifespan	n	ncols	reference	full_reference
Melipona beecheii	Melipona beecheii 1	2	52.6	45	1	Biesmeijer & Tóth (1998)	Biesmeijer JC, Tóth E (1998) Individual foraging, activity level and longevity in the stingless bee Melipona beecheii in Costa Rica (Hymenoptera, Apidae, Meliponinae). Insect Soc 45:427–443
Melipona beecheii	Melipona beecheii 2	2	50.3	29	1	Wenseleers et al. (2004)	Wenseleers, T., Hart, A. G., Ratnieks, F. L. W. & Quezada-Euán, J. J. G. 2004 Queen execution and caste conflict in the stingless bee Melipona beecheii. Ethology 110, 725-736
Melipona bicolor	Melipona bicolor 1	1	44	50	1	Bego (1983)	Bego LR (1983) On some aspects of bionomics in Melipona bicolor bicolor Lepeletier (Hymenoptera, Apidae, Meliponinae). Rev Bras Entomol 27:211–224
Melipona eburnea	Melipona eburnea 1	1	39.5	101	2	Bustamante (2006)	Bustamante NCR (2006) Divisão de Trabalho em Três Espécies de Abelhas do Gênero Melipona (Hymenoptera, Apidae) na Amazônia, Brasileira. PhD Thesis, Universidade Federal do Amazonas, Brazil
Melipona fasciculata	Melipona fasciculata 1	2	42.5	111	1	Giannini (1997)	Giannini KM (1997) Labor division in Melipona compressipes fasciculata Smith (Hymenoptera: Apidae: Meliponinae). Anais da Sociedade Entomológica do Brasil 26:153–162
Melipona fasciculata	Melipona fasciculata 2	2	44.64115	200	3	Gomes et al. (2015)	Gomes RLC, Menezes C, Contrera FAL (2015) Worker longevity in an Amazonian Melipona (Apidae, Meliponini) species: effects of season and age at foraging onset. Apidologie 46:133–143
Melipona favosa	Melipona favosa 1	2	40	121	1	Sommeijer (1984)	Sommeijer, M. J. (1984) Distribution of labor among workers of Melipona favosa F.: age polyethism and worker oviposition. Insectes Soc. 31, 171-184.
Melipona favosa	Melipona favosa 2	2	41	418	3	Roubik (1982)	Roubik DW (1982) Seasonality in colony food storage, brood production and adult survivorship: studies of Melipona in tropical forest (Hymenoptera: Apidae). J Kansas Entomol Soc 55:789–800
Melipona fulva	Melipona fulva 1	1	34	292	2	Roubik (1982)	Roubik DW (1982) Seasonality in colony food storage, brood production and adult survivorship: studies of Melipona in tropical forest (Hymenoptera: Apidae). J Kansas Entomol Soc 55:789–800
Melipona lateralis	Melipona lateralis 1	1	44.5	92	2	Bustamante (2006)	Bustamante NCR (2006) Divisão de Trabalho em Três Espécies de Abelhas do Gênero Melipona (Hymenoptera, Apidae) na Amazônia, Brasileira. PhD Thesis, Universidade Federal do Amazonas, Brazil
Melipona marginata	Melipona marginata 1	1	41.1	215	2	Mateus et al. (2019)	Mateus S, Ferreira-Caliman MJ, Menezes C, Grüter C (2019) Beyond temporal-polyethism: division of labor in the eusocial bee Melipona marginata. Insect Soc 66:317–328
Melipona seminigra	Melipona seminigra 1	1	30	15	1	Bustamante (2006)	Bustamante NCR (2006) Divisão de Trabalho em Três Espécies de Abelhas do Gênero Melipona (Hymenoptera, Apidae) na Amazônia, Brasileira. PhD Thesis, Universidade Federal do Amazonas, Brazil
Melipona scutellaris	Melipona scutellaris 1	1	43.8	431	2	Santos (2013)	Santos DCJ (2013) Divisão de trabalho e sua relação com a dinâmica dos hidrocarbonetos cuticulares em Melipona scutellaris (Hymenoptera, Apidae, Meliponini). University of São Paulo, Ribeirão Preto, Brazil, MSc Thesis
