# Supplementary material for: Toward greater realism in inclusive fitness models: the case of caste fate conflict in insect societies
Source: Evol Lett. 2024 Jan 11;8(3):387–96. doi: 10.1093/evlett/qrad068 (PMC11134464; doi:10.1093/evlett/qrad068)
Supplement: qrad068_suppl_Supplementary_Material [file qrad068_suppl_supplementary_material.zip › 4_worker reproduction.csv]

species	population	prop_WPM	Nwpm	Nm	Na	Cols	Method	References
Melipona asilvai	Melipona asilvai 1	0.1739	2.0868	25	12	1	M	Paxton, unpublished data (cited in Wenseleers et al. 2013)
Melipona beecheii	Melipona beecheii 1	0	0	108	54	13	M	Paxton, R. J., Bego, L. R., Ruhnke, H., Ratnieks, F. L. W. & Quezada, E. J. J. G. 2001 Social evolution in stingless bees: Are the workers or is the queen in control of male production? Adv. Ethol., 236-237
Melipona bicolor	Melipona bicolor 1	0.374	32.51182	143	86.93	11	M	D.A. Alves et al., unpublished data (cited in Wenseleers et al. 2013)
Melipona favosa	Melipona favosa 1	0.95	573.8	604	604	4	B	Sommeijer, M. J., Chinh, T. X. & Meeuwsen, F. J. A. J. 1999 Behavioural data on the production of males by workers in the stingless bee Melipona favosa (Apidae, Meliponinae). Insectes Soc. 46, 92-93.
Melipona marginata	Melipona marginata 1	0.371	7.6055	41	20.5	3	M	Tóth, E., Strassmann, J. E., Nogueira-Neto, P., Imperatriz-Fonseca, V. L. & Queller, D. C. 2002 Male production in stingless bees: variable outcomes of queen-worker conflict. Mol. Ecol. 11, 2661-2667
Melipona quadrifasciata	Melipona quadrifasciata 1	0.642	15.087	47	23.5	2	M	Tóth, E., Strassmann, J. E., Nogueira-Neto, P., Imperatriz-Fonseca, V. L. & Queller, D. C. 2002 Male production in stingless bees: variable outcomes of queen-worker conflict. Mol. Ecol. 11, 2661-2667
Melipona scutellaris	Melipona scutellaris 1	0.283	6.509	46	23	5	M	Tóth, E., Strassmann, J. E., Nogueira-Neto, P., Imperatriz-Fonseca, V. L. & Queller, D. C. 2002 Male production in stingless bees: variable outcomes of queen-worker conflict. Mol. Ecol. 11, 2661-2667
Melipona scutellaris	Melipona scutellaris 2	0.2289	83.5485	576	365	45	M	Alves, D. A., Imperatriz-Fonseca, V. L., Francoy, T. M., Santos-Filho, P. S., Nogueira-Neto, P., Billen, J. & Wenseleers, T. 2009 The queen is dead—long live the workers: intraspecific parasitism by workers in the stingless bee Melipona scutellaris. Mol. Ecol. 18, 4102-4111
Melipona subnitida	Melipona subnitida 1	0.336	98.112	292	292	3	B	Koedam, D. 1999 Production of queens, workers and males in the stingless bee Melipona favosa (Apidae: Meliponinae): patterns in time and space. Neth. J. Zool. 49, 289-302 & Koedam, D., Contrera, F. A. L., Fidalgo, A. D. & Imperatriz-Fonseca, V. L. 2005 How queen and workers share in male production in the stingless bee Melipona subnitida Ducke (Apidae, Meliponini). Insectes Soc. 52, 114-121
Melipona subnitida	Melipona subnitida 2	0.393	58.95	300	150	17	A	Contel, E. P. B. & Kerr, W. E. 1976 Origin of males in Melipona subnitida estimated from data of an isozymic polymorphic system. Genetica 46, 271-279
