# Supplementary material for: Toward greater realism in inclusive fitness models: the case of caste fate conflict in insect societies
Source: Evol Lett. 2024 Jan 11;8(3):387–96. doi: 10.1093/evlett/qrad068 (PMC11134464; doi:10.1093/evlett/qrad068)
Supplement: qrad068_suppl_Supplementary_Material [file qrad068_suppl_supplementary_material.zip › caste_conflict_model_R_script_FINAL.r]

# Supplementary R code ###
# associated with the manuscript "Toward greater realism in inclusive fitness 
# models:  the case of caste fate conflict in insect societies" by Helena 
# Mendes Ferreira, Denise Alves, Lloyd Cool, Cintia Akemi Oi, Ricardo Caliari 
# Oliveira & Tom Wenseleers

#  Adjust working directory to wherever you saved the data files
setwd("Z:/Helena Ferreira/A-Manuscripts/3rd_Towards More Realistic Models_Caste Fate Conflict/Manuscript/final_R_script_plus_data_and_mathematica_file_for_dryad")

# LOAD REQUIRED LIBRARIES ####
library(afex)
library(car)
library(effects)
library(lattice)
library(MASS)
library(emmeans)
library(brglm2)
library(lme4)
library(gmodels)
library(effects)
library(car)
library(remotes)
#remotes::install_github("easystats/parameters")
library(sjPlot)
library(ggpubr)
library(insight)
library(MuMIn)
#remotes::install_github("tidymodels/broom")
library(broom)
library(ggplot2)
library(ggthemes)
#remotes::install_github("tomwenseleers/export")
library(export)
library(dplyr)
library(writexl)
library(tidyr)
library(grid)

# DEFINE SOME FUNCTIONS ####
# see Mathematica notebook for derivation of these cost functions

# calculate w from psi and f
wfrompsi = function (psi, f) { ((1 - f)*psi) / (1 - f*psi) }

# relative swarm production of a focal colony i Ws where a proportion gi of all female larvae become queens
# vs that of other colonies in the population where a proportion g of all female larvae become queens
Ws = function(gi, g, b, f, mu, psi) { 
  w = wfrompsi(psi, f) 
  ri = b*f*(1 - gi)*(1 - w) - mu # net growth rate of worker population in colony i
  r = b*f*(1 - g)*(1 - w) - mu # avg growth rate of worker population in population on average
  ri/r }

# relative male production of a focal colony i Ws where a proportion gi of all female larvae become queens
# vs that of other colonies in the population where a proportion g of all female larvae become queens
Wm = function(gi, g, b, f, mu, psi) { 
  w = wfrompsi(psi, f) 
  ri = b*f*(1 - gi)*(1 - w) - mu # net growth rate of worker population in colony i
  r = b*f*(1 - g)*(1 - w) - mu # avg growth rate of worker population in population on average
  (2^(ri/r) - 1)*(r/ri) }

# old cost function of Ratnieks 2001 and Wenseleers et al. JEB 2003
costf_old = function(gi, g) { (1-gi)/(1-g) }

# ESS function (expected prop of females developing as queens, cf Mathematica notebook)
ESS = function(rsisters=3/4, rbrothers=1/2, psi, f, mu, b) { out = -(((-1 + rsisters)*(-2 + psi)*(mu + b*f*(-1 + psi) - f*mu*psi))/(b*f*(-1 + psi)*(-2+psi+(rbrothers*(-1 + psi)-rsisters*psi)*(-1 + log(4)))))
out[out < 0] = 0
return(out) }

# old ESS of Wenseleers et al. JEB 2003
ESSold = function(rsisters=3/4, rbrothers=1/2, psi) { (1-rsisters)/(1+(rbrothers*(1-psi)+(3/4)*psi)/(2-psi)) }


# LOAD DATA ####
bees = read.csv("1_queen_male_production_raw_data.csv")
head(bees)
str(bees)

bees$pop = as.factor(bees$pop)
bees$Idcolony = as.factor(bees$Idcolony)
bees$species = as.factor(bees$species)
bees$Nrq = as.numeric(bees$Nrq)
bees$Nfemales = as.numeric(bees$Nfemales)
bees$Ncells = as.numeric(bees$Ncells)
bees$Nmq = as.numeric(bees$Nmq)
bees$Nmales = as.numeric(bees$Nmales)
bees$Nworkers = as.numeric(bees$Nworkers)
bees$Ncomb = as.numeric(bees$Ncomb)
bees$Ncolony = as.numeric(bees$Ncolony)
bees$Ntcolonies = as.numeric(bees$Ntcolonies)
bees$obs = factor(1:nrow(bees)) # comb = observation-level random effect

# make grouping variable 
# "worker cells only", "worker cells & royal cells", "royal cells only"
bees$group = ""
bees$group[grepl("Melipona", bees$species)] = "worker cells only"

df_total_queens_Nmq_Nrq = data.frame(bees  %>%
                                       group_by(species) %>%
                                       dplyr::summarise(totNmq=sum(Nmq),
                                                        totNrq=sum(Nrq)))
species_withminiaturequeens = as.vector(df_total_queens_Nmq_Nrq$species[df_total_queens_Nmq_Nrq$totNmq>0&df_total_queens_Nmq_Nrq$totNrq>0])                               
species_withminiaturequeens
# [1] "Nannotrigona testaceicornis" "Plebeia pugnax"              "Plebeia remota"             
# [4] "Scaptotrigona depilis"       "Schwarziana quadripunctata" 

bees$group[bees$species %in% species_withminiaturequeens] = "both worker cells & royal cells"
bees$group[bees$group==""] = "royal cells only"

str(bees)


# 1. MALE PRODUCTION IN TRIGONINE STINGLESS BEES & MELIPONA ESTIMATED USING BINOMIAL GLMMs ####

## 1.1 Avg % of males produced in trigonine species ####
# trigonines = all except Apis & Melipona

males_trigoninesdata = bees[!(grepl("Melipona",bees$species)|grepl("Apis",bees$species)),] 
males_trigoninesdata$species = droplevels(males_trigoninesdata$species)
males_trigoninesdata$pop = droplevels(males_trigoninesdata$pop)
males_trigoninesdata$Idcolony = droplevels(males_trigoninesdata$Idcolony)
unique(males_trigoninesdata$species)
unique(males_trigoninesdata$pop)

df_trigonines_totals = data.frame(males_trigoninesdata  %>%
  group_by(species) %>%
  dplyr::summarise(totmales=sum(Nmales),
            totcells=sum(Ncells)) %>%
  mutate(propmales=totmales/totcells)  
    ) 
df_trigonines_totals

#Mutate the Nas in the dataset so we can calculate the average male production for trigonine stingless bees 
species_with_NAs = as.vector(df_trigonines_totals$species[is.na(df_trigonines_totals$totmales)])
males_trigoninesdata_noNAs = males_trigoninesdata[!males_trigoninesdata$species %in% species_with_NAs,]
males_trigoninesdata_noNAs$obs = droplevels(males_trigoninesdata_noNAs$obs)
males_trigoninesdata_noNAs$Idcolony = droplevels(males_trigoninesdata_noNAs$Idcolony)
males_trigoninesdata_noNAs$pop = droplevels(males_trigoninesdata_noNAs$pop)
males_trigoninesdata_noNAs$species = droplevels(males_trigoninesdata_noNAs$species)

males_trigoninesdata_noNAs
str(males_trigoninesdata_noNAs)
males_trigoninesdata_noNAs$species

df_trigonines_totals = data.frame(males_trigoninesdata_noNAs  %>%
                                    group_by(species) %>%
                                    dplyr::summarise(totmales=sum(Nmales),
                                              totcells=sum(Ncells)) %>%
                                    mutate(propmales=totmales/totcells)  
) 
df_trigonines_totals

df_trigonines_totals %>% 
  mutate(propmales_logit = qlogis(propmales)) %>%
  dplyr::summarise(propmales_logit_avg = mean(propmales_logit)) %>%
  mutate(propmales_logit_avg_backtransform = plogis(propmales_logit_avg))

#   propmales_logit_avg propmales_logit_avg_backtransform
# 1           -2.174092                         0.1021013


# binomial GLMMs with fixed factor species & 
# nested random effects for observation (comb), colony and/or population

fit_males1 = glmmPQL(cbind(Nmales, Ncells-Nmales) ~  species, family=binomial,  
                    random = ~ 1 | obs, # this would be equivalent to a quasibinomial GLM
                    data=males_trigoninesdata_noNAs, niter=100) #
fit_males2 = glmmPQL(cbind(Nmales, Ncells-Nmales) ~  species, family=binomial,  # variance population random effect close to zero
                    random = ~ 1 | Idcolony/obs, # 
                  data=males_trigoninesdata_noNAs, niter=100) # MOST DETAILED MODEL THAT COULD STILL BE FIT
# fit_males3 = glmmPQL(cbind(Nmales, Ncells-Nmales) ~  species, family=binomial,  # variance population & colonyID random effect close to zero
#                    random = ~ 1 | pop/Idcolony/obs, #
#                    data=males_trigoninesdata_noNAs, niter=100) 
# this last model did not converge, so not considered

# note: lme4::glmer here had convergence issues, so we used glmmPQL here instead

# note: fit_males1 would be quivalent to quasibinomial GLM
# fit_males = glm(cbind(Nmales, Ncells-Nmales) ~ species, family=quasibinomial, data=males_trigoninesdata_noNAs)

summary(fit_males1)
summary(fit_males2)
#summary(fit_males3)

# results of preferred, most detailed binomial GLMM model fit_males2 with 
# nested random effects for colony & comb
summary(fit_males2)

df_males_trigonines = data.frame(emmeans::emmeans(fit_males2, ~ species, type='response', 
                      rg.limit=100000, 
                      weights = "equal"))
df_males_trigonines

males.trig.df = data.frame(emmeans(fit_males2, ~1, type='response', weights = "equal"))
males.trig.df

#        X1      prob        SE df   lower.CL  upper.CL
# 1 overall 0.1029312 0.02480125 32 0.06225813 0.1654867
# 
# Results are averaged over the levels of: species 
# Degrees-of-freedom method: containment 
# Confidence level used: 0.95 
# Intervals are back-transformed from the logit scale 


## 1.2 Avg % of males produced in Melipona species ####
# include only Melipona species 
males_meliponadata = bees[grepl("Melipona", bees$species),] 
males_meliponadata$species = droplevels(males_meliponadata$species)
males_meliponadata$pop = droplevels(males_meliponadata$pop)
males_meliponadata$Idcolony = droplevels(males_meliponadata$Idcolony)
unique(males_meliponadata$species)
unique(males_meliponadata$pop)
str(males_meliponadata)

df_melipona_totals = data.frame(males_meliponadata  %>%
                  group_by(species) %>%
                  dplyr::summarise(totmales=sum(Nmales),
                  totcells=sum(Ncells)) %>%
                  mutate(propmales=totmales/totcells)  
) 
df_melipona_totals

# species with zero males produced (due to small sample size) are also treated as NA
melipona_species_with_zero_total = as.vector(df_melipona_totals$species[which(df_melipona_totals$totmales==0)])
males_meliponadata$Nmales[as.character(males_meliponadata$species) %in% melipona_species_with_zero_total] = NA

df_melipona_totals = data.frame(males_meliponadata  %>%
                                  group_by(species) %>%
                                  dplyr::summarise(totmales=sum(Nmales),
                                            totcells=sum(Ncells)) %>%
                                  mutate(propmales=totmales/totcells)  
) 
df_melipona_totals

melipona_species_with_NAs = as.vector(df_melipona_totals$species[is.na(df_melipona_totals$totmales)])
males_meliponadata_noNAs = males_meliponadata[!males_meliponadata$species %in% melipona_species_with_NAs,]
males_meliponadata_noNAs$obs = droplevels(males_meliponadata_noNAs$obs)
males_meliponadata_noNAs$Idcolony = droplevels(males_meliponadata_noNAs$Idcolony)
males_meliponadata_noNAs$pop = droplevels(males_meliponadata_noNAs$pop)
males_meliponadata_noNAs$species = droplevels(males_meliponadata_noNAs$species)

df_melipona_totals = data.frame(males_meliponadata_noNAs  %>%
                                  group_by(species) %>%
                                  dplyr::summarise(totmales=sum(Nmales),
                                            totcells=sum(Ncells)) %>%
                                  mutate(propmales=totmales/totcells)  
) 
df_melipona_totals

df_melipona_totals %>% 
  mutate(propmales_logit = qlogis(propmales)) %>%
  dplyr::summarise(propmales_logit_avg = mean(propmales_logit)) %>%
  mutate(propmales_logit_avg_backtransform = plogis(propmales_logit_avg))

#   propmales_logit_avg propmales_logit_avg_backtransform
# 1           -1.894148                         0.1307722


# binomial GLMM with fixed factor species & 
# nested random effects for observation (comb) & colony

# note: we use use same model structure here than for the equivalent most complex
# model that could be fit for trigonine stingless bees (section 1.1, i.e. with
# comb nested in colony)
fit_mmales2 = glmmPQL(cbind(Nmales, Ncells-Nmales) ~  species, family=binomial,  
                     random = ~ 1 | Idcolony/obs, # 
                     data=males_meliponadata_noNAs, niter=100)

# binomial GLMM model fit_mmales2 with nested random effects for colony & comb
summary(fit_mmales2)

df_males_melipona = data.frame(emmeans(fit_mmales2, ~species, type='response', rg.limit=100000, 
                      weights = "equal"))
males_melipona.df = data.frame(emmeans(fit_mmales2, ~1, type='response', weights = "equal"))
males_melipona.df 
# X1      prob         SE df  lower.CL  upper.CL
# 1 overall 0.1324891 0.01559963 57 0.1042461 0.1669578
# 
# Results are averaged over the levels of: species 
# Degrees-of-freedom method: containment 
# Confidence level used: 0.95 
# Intervals are back-transformed from the logit scale 


## 1.3 Missing value imputation for missing data on male production in a few species ####

# missing value imputation for 8 trigonine species with missing data on male production in trigonines
mt = males.trig.df[1,2] 
mt
# avg prop of males reared out of total cell nr in other trigonine species = 0.1029312
bees[bees$species %in% species_with_NAs,"Nmales"] = round(bees[bees$species %in% species_with_NAs,"Ncells"]*mt,0)
bees[bees$species %in% species_with_NAs,"Nworkers"] = bees[bees$species %in% species_with_NAs,"Ncells"]-bees[bees$species %in% species_with_NAs,"Nrq"]-bees[bees$species %in% species_with_NAs,"Nmales"]
bees[bees$species %in% species_with_NAs,"Nfemales"] = bees[bees$species %in% species_with_NAs,"Nworkers"]+bees[bees$species %in% species_with_NAs,"Nrq"]
bees[bees$species %in% species_with_NAs,]

# missing value imputation for 1 Melipona species with missing data on male production
mm = males_melipona.df[1,2] 
mm
# avg prop of males reared out of total cell nr in other Melipona species = 0.1324891
# Solve[{Ncells == Nworkers + Nmq + Nmales, Nmales == Ncells*m}, {Nmales}]
# -> Nmales=(Nmq+Nworkers)*m/(1-m)

sel = (bees$species %in% melipona_species_with_NAs)&is.na(bees$Nmales) # just M. quinquefasciata 
bees[sel,"Nmales"] = round((bees[sel,"Nmq"]+bees[sel,"Nworkers"])*(mm/(1-mm)),0)
bees[sel,"Ncells"] = bees[sel,"Nmq"]+bees[sel,"Nworkers"]+bees[sel,"Nmales"]

# missing value imputation for 2 Melipona species where accidentally no males were found due to low sample size
sel2 = bees$species %in% melipona_species_with_zero_total
bees[sel2,"Nmales"] = round(bees[sel2,"Ncells"]*mm,0)


# 2. QUEEN PRODUCTION IN STINGLESS BEES & APIS HONEYBEES ESTIMATED USING BINOMIAL GLM(M)s ####

## 2.1 Queen production in Melipona, where queens are reared in worker cells only ####

# avg queen production in Melipona based on raw data
df_melipona_totals = data.frame(bees[bees$group=="worker cells only",]  %>%
                                  group_by(species) %>% # group_by(species, Idcolony)
                                  dplyr::summarise(totqueens=sum(Nmq),
                                            totfemales=sum(Nfemales)) %>%
                                  mutate(propqueens=totqueens/totfemales)  
) 
df_melipona_totals

df_melipona_totals %>% 
  mutate(propqueens_logit = qlogis(propqueens)) %>%
  dplyr::summarise(propqueens_logit_avg = mean(propqueens_logit)) %>%
  mutate(propqueens_logit_avg_backtransform = plogis(propqueens_logit_avg))

#   propqueens_logit_avg propqueens_logit_avg_backtransform
# 1            -2.207654                         0.09906525


# binomial GLMMs with fixed factor species & 
# nested random effects for observation (comb), colony and/or population
fit_mqueens1 = glmmPQL(cbind(Nmq, Nfemales-Nmq) ~  species, family=binomial,
                      random = ~ 1 | obs, 
                      data=bees[bees$group=="worker cells only",], niter=100)
fit_mqueens2 = glmmPQL(cbind(Nmq, Nfemales-Nmq) ~  species, family=binomial, 
                      random = ~ 1 | Idcolony/obs,  
                      data=bees[bees$group=="worker cells only",], niter=100)
fit_mqueens3 = glmmPQL(cbind(Nmq, Nfemales-Nmq) ~  species, family=binomial,
                      random = ~ 1 | pop/Idcolony/obs, 
                      data=bees[bees$group=="worker cells only",], niter=100) # BEST

# most detailed binomial GLMM model that converged with factor species & nested
# random effects for population, colony & comb
summary(fit_mqueens3)

queens_melipona.df = data.frame(emmeans(fit_mqueens3, ~species, type='response', rg.limit=100000, 
                      weights = "equal"))
queens_melipona.df = queens_melipona.df[order(queens_melipona.df$prob, decreasing=T),]
queens_melipona.df
queens_melipona.df_avg = data.frame(emmeans(fit_mqueens3, ~1, type='response', weights = "equal"))
queens_melipona.df_avg 

#        X1       prob         SE df   lower.CL  upper.CL
#   overall 0.09648826 0.00812956 18 0.08070673 0.1149698


## 2.2 Miniature queen production in trigonine stingless bee species where queens are reared both in worker cells & in royal cells ####

unique(bees[bees$group=="both worker cells & royal cells","species"])
# [1] Schwarziana quadripunctata  Nannotrigona testaceicornis Plebeia remota             
# [4] Plebeia pugnax              Scaptotrigona depilis  

df_minqueens_totals = data.frame(bees[bees$group=="both worker cells & royal cells",]  %>%
                                  group_by(species) %>% # group_by(species, Idcolony)
                                  dplyr::summarise(totqueens=sum(Nmq),
                                            totfemales=sum(Nfemales)) %>%
                                  mutate(propqueens=totqueens/totfemales)  
) 
df_minqueens_totals

df_minqueens_totals %>% 
  mutate(propqueens_logit = qlogis(propqueens)) %>%
  dplyr::summarise(propqueens_logit_avg = mean(propqueens_logit)) %>%
  mutate(propqueens_logit_avg_backtransform = plogis(propqueens_logit_avg))

#   propqueens_logit_avg propqueens_logit_avg_backtransform
# 1            -8.047222                       0.0003198874


bees_minqueensubset = bees[bees$group=="both worker cells & royal cells",]
bees_minqueensubset$species = droplevels(bees_minqueensubset$species)
bees_minqueensubset$obs = droplevels(bees_minqueensubset$obs)
bees_minqueensubset$Idcolony = droplevels(bees_minqueensubset$Idcolony)
bees_minqueensubset$pop = droplevels(bees_minqueensubset$pop)

# Because of the small counts & problems of complete separation with a regular
# binomial GLM(M) we opt to use penalized maximum likelihood instead here, using
# the Jeffreys prior as a penalty (using the brglm2 package)

# We use a model here with species is included as a fixed factor plus
# colony nested within species.
fit_minqueens_brglm = glm(cbind(Nmq, Nfemales-Nmq) ~ species + Idcolony:species,
                          family=binomial(link=logit), # quasi is not implemented, so ignoring any overdispersion here, but dispersional coefficient would be very hard to estimate given low counts
                          data=bees_minqueensubset,
                          method = "brglmFit", type = "MPL_Jeffreys")
summary(fit_minqueens_brglm)

queens_minqueens.df = data.frame(emmeans(fit_minqueens_brglm, ~species, type='response', rg.limit=100000, 
                                                weights = "equal"))
queens_minqueens.df = queens_minqueens.df[order(queens_minqueens.df$prob, decreasing=T),]
queens_minqueens.df
queens_minqueens.df_avg = data.frame(emmeans(fit_minqueens_brglm, ~1, type='response', weights = "equal"))
queens_minqueens.df_avg 

#    X1         prob           SE  df    asymp.LCL   asymp.UCL
# 1 overall 0.00125627 0.000284881 Inf 0.0008053999 0.001959047


## 2.3 Queens produced in royal cells in trigonine stingless bee species where queens are reared both in worker cells & in royal cells ####

unique(bees[bees$group=="both worker cells & royal cells","species"])
# [1] Schwarziana quadripunctata  Nannotrigona testaceicornis Plebeia remota             
# [4] Plebeia pugnax              Scaptotrigona depilis     

df_rqueens_minqueens_totals = data.frame(bees[bees$group=="both worker cells & royal cells",]  %>%
                                 group_by(species) %>% # group_by(species, Idcolony)
                                 dplyr::summarise(totrqueens=sum(Nrq),
                                           totfemales=sum(Nfemales)) %>%
                                 mutate(proprqueens=totrqueens/totfemales)  
) 
df_rqueens_minqueens_totals

df_rqueens_minqueens_totals %>% 
  mutate(proprqueens_logit = qlogis(proprqueens)) %>%
  dplyr::summarise(proprqueens_logit_avg = mean(proprqueens_logit)) %>%
  mutate(proprqueens_logit_avg_backtransform = plogis(proprqueens_logit_avg))

#   propqueens_logit_avg propqueens_logit_avg_backtransform
# 1            -7.210005                        0.0007386076


bees_rqueens_minqueensubset = bees[bees$group=="both worker cells & royal cells",]
bees_rqueens_minqueensubset$species = droplevels(bees_rqueens_minqueensubset$species)
bees_rqueens_minqueensubset$obs = droplevels(bees_rqueens_minqueensubset$obs)
bees_rqueens_minqueensubset$Idcolony = droplevels(bees_rqueens_minqueensubset$Idcolony)
bees_rqueens_minqueensubset$pop = droplevels(bees_rqueens_minqueensubset$pop)

# Because of the small counts & problems of complete separation with a regular
# binomial GLM(M) we opt to use penalized maximum likelihood instead here, using
# the Jeffreys prior as a penalty (cf. brglm2 package)

# Because of imbalances in the data, colony nested in species could not be
# added as a fixed factor here, so we only include species as a fixed factor.
fit_rqueens_minqueens_brglm = glm(cbind(Nrq, Nfemales-Nrq) ~ species, 
                          family=binomial(link=logit), # quasi is not implemented, so ignoring any overdispersion here, but dispersional coefficient would be very hard to estimate given low counts
                          data=bees_rqueens_minqueensubset,
                          method = "brglmFit", type = "MPL_Jeffreys")
summary(fit_rqueens_minqueens_brglm)

queens_rqueens_minqueens.df = data.frame(emmeans(fit_rqueens_minqueens_brglm, ~species, type='response', rg.limit=100000, 
                                                      weights = "equal"))
queens_rqueens_minqueens.df = queens_rqueens_minqueens.df[order(queens_rqueens_minqueens.df$prob, decreasing=T),]
queens_rqueens_minqueens.df
queens_rqueens_minqueens.df_avg = data.frame(emmeans(fit_rqueens_minqueens_brglm, ~1, type='response', weights = "equal"))
queens_rqueens_minqueens.df_avg 

#    X1         prob           SE  df    asymp.LCL   asymp.UCL
# 1 overall 0.0008034022 0.0001421142 Inf 0.0005679954 0.001136263


## 2.4 Queen production in species where queens are produced from royal cells only ####
df_rqueens_totals = data.frame(bees[bees$group=="royal cells only",]  %>%
                                      group_by(species) %>% # group_by(species, Idcolony)
                                      dplyr::summarise(totqueens=sum(Nrq),
                                                totfemales=sum(Nfemales)) %>%
                                      mutate(propqueens=totqueens/totfemales)  
) 
df_rqueens_totals

df_rqueens_totals %>% 
  mutate(propqueens_logit = qlogis(propqueens+1E-6)) %>%
  dplyr::summarise(propqueens_logit_avg = mean(propqueens_logit)) %>%
  mutate(propqueens_logit_avg_backtransform = plogis(propqueens_logit_avg))

#   propqueens_logit_avg propqueens_logit_avg_backtransform
# 1            -7.656064                       0.0004729422


bees_royalqueenssubset = bees[bees$group=="royal cells only",]
bees_royalqueenssubset$species = droplevels(bees_royalqueenssubset$species)
bees_royalqueenssubset$obs = droplevels(bees_royalqueenssubset$obs)
bees_royalqueenssubset$Idcolony = droplevels(bees_royalqueenssubset$Idcolony)
bees_royalqueenssubset$pop = droplevels(bees_royalqueenssubset$pop)


# Because of the small counts & problems of complete separation with a regular
# binomial GLM(M) we opt to use penalized maximum likelihood instead here, using
# the Jeffreys prior as a penalty (cf. brglm2 package)

# We include species as a fixed factor plus colony nested within species.
fit_royalqueens_brglm = glm(cbind(Nrq, Nfemales-Nrq) ~ species+ Idcolony:species,
                        family=binomial(link=logit), # quasi is not implemented, so ignoring any overdispersion here, but dispersional coefficient would be very hard to estimate given low counts
                        data=bees_royalqueenssubset,
                        method = "brglmFit", type = "MPL_Jeffreys")

summary(fit_royalqueens_brglm)

queens_royalqueens.df = data.frame(emmeans(fit_royalqueens_brglm, ~species, type='response', rg.limit=100000, 
                                                 weights = "equal"))
queens_royalqueens.df = queens_royalqueens.df[order(queens_royalqueens.df$prob, decreasing=T),]
queens_royalqueens.df
queens_royalqueens.df_avg = data.frame(emmeans(fit_royalqueens_brglm, ~1, type='response', weights = "equal"))
queens_royalqueens.df_avg 

#        X1         prob           SE  df    asymp.LCL   asymp.UCL
# 1 overall 0.0006946663 7.922183e-05 Inf 0.0005555148 0.0008686437


## 2.5 COLUMN PLOT OF LEVELS OF QUEEN PRODUCTION IN STINGLESS BEES & APIS HONEYBEES (FIRST WITHOUT PREDICTION INTERVALS) ####

zero = 0.00005 # start of X axis on column plot
df_queens = rbind(data.frame(queens_reared_in="worker cells", 
                             group="worker cells only", 
                             queens_melipona.df)  %>%
                    dplyr::rename(asymp.LCL=lower.CL,
                           asymp.UCL=upper.CL),
                  data.frame(queens_reared_in="royal cells", 
                             group="worker cells only", 
                             queens_melipona.df)  %>%
                    dplyr::rename(asymp.LCL=lower.CL,
                           asymp.UCL=upper.CL) %>%
                    transform(prob = zero, asymp.LCL=zero, asymp.UCL=zero, SE=zero),
                  data.frame(queens_reared_in="worker cells", 
                             group="both worker cells & royal cells", 
                             queens_minqueens.df),
                  data.frame(queens_reared_in="royal cells", 
                             group="both worker cells & royal cells", 
                             queens_rqueens_minqueens.df),
                  data.frame(queens_reared_in="royal cells", 
                             group="royal cells only", 
                             queens_royalqueens.df),
                  data.frame(queens_reared_in="worker cells", group="royal cells only", 
                             queens_royalqueens.df) %>%
                    transform(prob = zero, asymp.LCL=zero, asymp.UCL=zero, SE=zero))
df_queens$queens_reared_in = factor(df_queens$queens_reared_in, 
                                    levels=c("worker cells", "royal cells"))
df_queens$group = factor(df_queens$group, levels=c("worker cells only",
                                                   "both worker cells & royal cells",
                                                   "royal cells only"))
species_ordered = c(setdiff(df_queens$species,'Apis mellifera'),'Apis mellifera')
df_queens$species = factor(df_queens$species, 
                           levels=species_ordered
                             )

breaks = unique(c(seq(1E-5,1E-4, by = 1E-5),
                  seq(1E-4,1E-3, by = 1E-4),
                  seq(1E-3,1E-2, by = 1E-3),
                  seq(1E-2,1E-1, by = 1E-2),
                  seq(2E-1,1, by = 1E-1)))
labs = c("0.001%", rep("",8),
         "0.01%", rep("",8),
         "0.10%", rep("",8), 
         "1.00%", rep("",8), 
         "10%", rep("",8),
         "100%")

ggplot(data=df_queens, 
       aes(x=species, xmin=as.numeric(species)-.4, xmax=as.numeric(species)+.4,
           ymin=zero, ymax=prob, fill=queens_reared_in, 
           colour=NULL)) +
  geom_rect(position=position_dodge2(width = 0.7), 
            aes(group=queens_reared_in)) + 
  geom_linerange(position=position_dodge2(width = 0.7), 
                 aes(ymin=ifelse(asymp.LCL>zero, asymp.LCL, zero), ymax=asymp.UCL, group=queens_reared_in), 
                 linewidth=0.3) +
  scale_fill_manual('queens reared in',
                    values=c("firebrick2", "dodgerblue2"),
                    guide = guide_legend(reverse = TRUE)) +
  theme_few(base_size = 13) +
  scale_y_continuous(trans="logit", 
                     breaks=breaks, 
                     labels=labs) +
  coord_flip(ylim=c(zero,0.5), xlim=c(0, 45), expand=FALSE) +
  theme(legend.position=c(0.8, 0.9), 
        legend.background = element_rect(fill=alpha('white', 0)),
        legend.key.size = unit(0.5, 'cm'),
        axis.text.y = element_text(size=11, face = "italic"),
        axis.text.x=element_text(size=13, margin=margin(6,0,0,0)),
        axis.title.x=element_text(size=22, margin=margin(6,0,0,0), vjust=-0.2)) + 
  xlab("") +
  ylab("female larvae developing as queens (%)") 
# in section 7.3 below we provide a version with prediction intervals added

df_queens


## 2.6 EXPORT SUPPLEMENTAL TABLE S1 WITH ESTIMATES OF QUEEN & MALE PRODUCTION & CONFIDENCE INTERVALS ####

df_queens_suppl = rbind(data.frame(queens_reared_in="worker cells", 
                                   group="worker cells only", 
                                   queens_melipona.df)  %>%
                          dplyr::rename(asymp.LCL=lower.CL,
                                        asymp.UCL=upper.CL),
                        data.frame(queens_reared_in="worker cells", 
                                   group="both worker cells & royal cells", 
                                   queens_minqueens.df),
                        data.frame(queens_reared_in="royal cells", 
                                   group="both worker cells & royal cells", 
                                   queens_rqueens_minqueens.df),
                        data.frame(queens_reared_in="royal cells", 
                                   group="royal cells only", 
                                   queens_royalqueens.df))
df_queens_suppl$queens_reared_in = factor(df_queens_suppl$queens_reared_in, 
                                          levels=c("worker cells", "royal cells"))
df_queens_suppl$group = factor(df_queens_suppl$group, levels=c("worker cells only",
                                                               "both worker cells & royal cells",
                                                               "royal cells only"))
species_ordered = c(setdiff(df_queens_suppl$species,'Apis mellifera'),'Apis mellifera')
df_queens_suppl$species = factor(df_queens_suppl$species, 
                                 levels=species_ordered)

# function to format numbers to reasonable number of sign digits
pretty_format = function(x, sig_digits = 3) {
  sapply(x, function(n) {
    rounded_n <- signif(n, sig_digits)
    num_decimals <- max(sig_digits - floor(log10(abs(rounded_n))) - 1, 0)
    sprintf(paste0("%.", num_decimals, "f"), rounded_n)
  })
}


df_queens_suppl = df_queens_suppl %>%
  mutate("% females developing as queens"=paste0(pretty_format(100*df_queens_suppl$prob),"% [",
                                                 pretty_format(100*df_queens_suppl$asymp.LCL),"%-",
                                                 pretty_format(100*df_queens_suppl$asymp.UCL),"%]")) %>%
  dplyr::select(-any_of(c("prob","SE","df","asymp.LCL","asymp.UCL")))


df_males_suppl = rbind(df_males_trigonines, df_males_melipona)
df_males_suppl = df_males_suppl %>%
  mutate("% males in comb"=paste0(pretty_format(100*df_males_suppl$prob),"% [",
                                  pretty_format(100*df_males_suppl$lower.CL),"%-",
                                  pretty_format(100*df_males_suppl$upper.CL),"%]")) %>%
  dplyr::select(-any_of(c("prob","SE","df","lower.CL","upper.CL")))                                        

tab = left_join(df_queens_suppl, df_males_suppl)

ncombs_cells = bees %>%
  group_by(species) %>%
  dplyr::summarise(Ncombs=sum(Ncomb),
                   Ncells=sum(Ncells))

ncolonies = bees %>% 
  dplyr::select(any_of(c("species", "pop", "Ntcolonies"))) %>% 
  distinct %>%
  group_by(species) %>%
  dplyr::summarise(Ncolonies=sum(Ntcolonies))

tab = left_join(tab, ncolonies)
tab = left_join(tab, ncombs_cells)

tab

df_tab = data.frame(tab, check.names=F)
df_tab

write_xlsx(df_tab,"Table S6_Queen and male production.xlsx")


# 3. ANALYSIS OF PER CAPITA CELL BUILDING RATES IN STINGLESS BEES USING POISSON GLMM ####

cell_building = read.csv("2_cell_building.csv")
cell_building = cell_building[!is.na(cell_building$colony),]
cell_building$obs = factor(1:nrow(cell_building)) # for observation-level random effect = colony
cell_building$species = factor(cell_building$species)
cell_building$group = ""
cell_building$group[grepl("Melipona", cell_building$species)] = "Melipona"
cell_building$group[cell_building$group==""] = "trigonine stingless bees"
cell_building$group = factor(cell_building$group)

cell_building_melipona = cell_building[cell_building$group=="Melipona",]
cell_building_melipona$obs = droplevels(cell_building_melipona$obs)
cell_building_melipona$species = droplevels(cell_building_melipona$species)

cell_building_trigonines = cell_building[cell_building$group=="trigonine stingless bees",]
cell_building_trigonines$obs = droplevels(cell_building_trigonines$obs)
cell_building_trigonines$species = droplevels(cell_building_trigonines$species)

## 3.1 Fit for Melipona ####

# We fit the average of the nr of cells built per day per workers
# using a quasipoisson GLM model, where the total nr of cells built
# was coded as the outcome variable and the log of the total number
# of worker days involved in building them (colony size, i.e.
# number of workers, times observation period) was included as 
# a model offset. A quasipoisson model was used to take into account
# overdispersion. Expected marginal means per species or over all
# species are calculated with a zero offset to return the average
# number of cells built per day per worker.
cell_building_melipona_fit = glm(total_cells_built ~ 
                                     species+offset(log(worker_days)), 
                                   family=quasipoisson(log), 
                                   data=cell_building_melipona)
# mean nr of cells built per day per worker
df_cell_building_melipona = data.frame(emmeans(cell_building_melipona_fit, 
                                                       ~ species, 
                                                       type="response", 
                                                       offset=0))
df_cell_building_melipona
#                species       rate          SE  df  asymp.LCL  asymp.UCL
# 1    Melipona beecheii 0.04508358 0.003639064 Inf 0.03848672 0.05281117
# 2     Melipona bicolor 0.05184447 0.013100816 Inf 0.03159428 0.08507392
# 3 Melipona fasciculata 0.04471233 0.006192865 Inf 0.03408254 0.05865738
# 4      Melipona favosa 0.05353166 0.010034135 Inf 0.03707310 0.07729697


write_xlsx(df_cell_building_melipona,"Table S4_Melipona_cell_building.xlsx")

df_cell_building_melipona_avg = data.frame(emmeans(cell_building_melipona_fit, 
                                                           ~ 1, type="response", offset=0))
df_cell_building_melipona_avg
#        X1       rate          SE  df  asymp.LCL  asymp.UCL
# 1 overall 0.04863397 0.004293315 Inf 0.04090696 0.05782054


## 3.2 Fit for trigonine stingless bees (not used in manuscript) ####
cell_building_trigonines_fit = glm(total_cells_built ~ 
                                       species+offset(log(worker_days)), 
                                   family=quasipoisson(log), 
                                   data=cell_building_trigonines)
# nr of cells built per worker per day
df_cell_building_trigonines = data.frame(emmeans(cell_building_trigonines_fit, 
                                                       ~ species, 
                                                       type="response", 
                                                       offset=0))
df_cell_building_trigonines_avg = data.frame(emmeans(cell_building_trigonines_fit, 
                                                           ~ 1, type="response", offset=0))
df_cell_building_trigonines_avg
#        X1       rate          SE  df  asymp.LCL asymp.UCL
# 1 overall 0.02831322 0.005216091 Inf 0.01973213 0.04062604


# 4. WORKER LIFE EXPECTANCY IN STINGLESS BEES ####
# (data based on Table 1.1 in Grueter 2020)

worker_life_expectancy_melipona = read.csv("3_worker life expectancy.csv")
worker_life_expectancy_melipona = worker_life_expectancy_melipona[!is.na(worker_life_expectancy_melipona$avg_worker_lifespan),]
worker_life_expectancy_melipona$obs = factor(1:nrow(worker_life_expectancy_melipona)) # for observation-level random effect = colony
worker_life_expectancy_melipona$species = factor(worker_life_expectancy_melipona$species)
worker_life_expectancy_melipona$population = factor(worker_life_expectancy_melipona$population)

# worker life expectancy data were averaged across species
# using a Gamma GLM fit to the per-species average
# worker life expectancies, using a model with species added as a fixed factor
worker_life_expectancy_melipona_fit = glm(avg_worker_lifespan ~ species, 
                                          family=Gamma(log), 
                                          data=worker_life_expectancy_melipona)

# worker life expectancy per species
df_worker_life_expectancy_melipona = data.frame(emmeans(worker_life_expectancy_melipona_fit, ~ species, type="response"))
df_worker_life_expectancy_melipona
#                 species response        SE df lower.CL upper.CL
# 1     Melipona beecheii 51.45000 1.0526337  3 48.20678 54.91142
# 2      Melipona bicolor 44.00000 1.2730914  3 40.12939 48.24394
# 3      Melipona eburnea 39.50000 1.1428888  3 36.02525 43.30990
# 4  Melipona fasciculata 43.57058 0.8914258  3 40.82404 46.50188
# 5       Melipona favosa 40.50000 0.8286038  3 37.94703 43.22473
# 6        Melipona fulva 34.00000 0.9837524  3 31.00908 37.27941
# 7    Melipona lateralis 44.50000 1.2875583  3 40.58541 48.79217
# 8    Melipona marginata 41.10000 1.1891831  3 37.48450 45.06422
# 9  Melipona scutellaris 43.80000 1.2673046  3 39.94699 48.02465
# 10   Melipona seminigra 30.00000 0.8680168  3 27.36095 32.89359

write_xlsx(df_worker_life_expectancy_melipona,"Table S3_Melipona_worker_life_expectancy.xlsx")

# avg worker life expectancy for Melipona
df_worker_life_expectancy_melipona_avg = data.frame(emmeans(worker_life_expectancy_melipona_fit, ~ 1, type="response"))
df_worker_life_expectancy_melipona_avg
#        X1 response       SE df lower.CL upper.CL
# 1 overall  40.83532 0.3444707  3 39.75364 41.94643


# 5. WORKER MALE PARENTAGE IN MELIPONA #### 

WPM = read.csv("4_worker reproduction.csv")
head(WPM)
str(WPM)

WPM$species = as.factor(WPM$species)
WPM$Nm = as.numeric(WPM$Nm)
WPM$Cols = as.numeric(WPM$Cols)
WPM$Method = as.factor(WPM$Method)
WPM$obs = factor(1:nrow(WPM))
str(WPM)

df_wpm=data.frame(WPM)

df_wpm_totals = data.frame(WPM  %>%
                                  group_by(species) %>%
                                  dplyr::summarise(efftotmales=sum(Na),
                                            totmws=sum(Nwpm)) %>%
                                  mutate(propmalesws=totmws/efftotmales)  
) 
df_wpm_totals


# We use a regular binomial GLM to obtain the proportions and confidences intervals of the
# males that are worker sons, i.e. by using the nr of males that were inferred to be
# workers' sons out of the total number of assignable males (total nr of males
# analysed x detection power) analysed as a binomial proportion

# Given that some species had proportions of males that were workers' sons close
# to zero or to 1 we again use penalized maximum likelihood methods (brglm2 package) & 
# a Jeffrey's prior to prevent complete separation

fit_wmp1 = glm(cbind(Nwpm, Na-Nwpm) ~ species, family=binomial,
                data=WPM, method = "brglmFit", type = "MPL_Jeffreys")

summary(fit_wmp1)

df_wpm = data.frame(emmeans(fit_wmp1, ~species, type='response', weights = "equal"))
df_wpm 


# Table S1 with % of males that are worker sons + confidence intervals 

df_wpm1  = df_wpm %>%
  mutate("WPM"=paste0(pretty_format(100*df_wpm$prob),"% [",
                                                 pretty_format(100*df_wpm$asymp.LCL),"%-",
                                                 pretty_format(100*df_wpm$asymp.UCL),"%]")) %>%
  dplyr::select(-any_of(c("prob","SE","df","asymp.LCL","asymp.UCL")))

df_wpm1
#                   species                    WPM
# 1        Melipona asilvai    19.9% [5.68%-50.6%]
# 2       Melipona beecheii 0.909% [0.0552%-13.2%]
# 3        Melipona bicolor    37.5% [28.0%-48.1%]
# 4         Melipona favosa    94.9% [92.9%-96.4%]
# 5      Melipona marginata    37.7% [19.9%-59.7%]
# 6 Melipona quadrifasciata    63.6% [43.0%-80.2%]
# 7    Melipona scutellaris    23.3% [19.3%-27.7%]
# 8      Melipona subnitida    35.6% [31.2%-40.1%]

write_xlsx(df_wpm1,"Table S1_Melipona_worker_reproduction.xlsx") 

# overall average:
df_wpm_avg = data.frame(emmeans(fit_wmp1, ~1, type='response', weights = "equal"))
df_wpm_avg 
#        X1      prob         SE  df asymp.LCL asymp.UCL
# 1 overall 0.3375385 0.04903616 Inf  0.248973 0.4391854


# 6. PROPORTION OF QUEEN-LAID EGGS THAT ARE FEMALE IN MELIPONA ####

# f IS MODELLED AS A BINOMIAL PROPORTION WITH EXPECTATION
# (Nmq+Nworkers)/(Ncells-Nmales*Psi) using binomial GLM(M), where for 
# Psi we use the average estimated prop of males that 
# are workers' sons per species (we ignore the uncertainty on Psi here)

eggs_female = left_join(bees, data.frame(species=df_wpm$species, WPM=df_wpm$prob)) %>%
              filter(!is.na(WPM)) %>% # data with column WPM=psi added
              mutate(NmalesWPM = Nmales*WPM) # extra column with estimates nr of worker produced males
head(eggs_female)
str(eggs_female)

eggs_female$species = droplevels(eggs_female$species)
eggs_female$pop = droplevels(eggs_female$pop)
eggs_female$obs = factor(1:nrow(eggs_female))
str(eggs_female)

df_eggs_female = eggs_female  %>%
                 group_by(species) %>%
                 dplyr::summarise(totfemales=sum(Nfemales),
                           totcellsqueenegg=sum((Ncells)-(NmalesWPM))) %>%
                 mutate(propfemaleggs=totfemales/totcellsqueenegg) %>%
                 as.data.frame()
df_eggs_female


# We use a regular binomial GLM to obtain the proportions and confidences intervals 
fit_f1 = glm(cbind(Nfemales, Ncells-NmalesWPM-Nfemales) ~ species, family=binomial, 
             # Ncells-NmalesWPM-Nfemales = queen produced males
             data=eggs_female)

summary(fit_f1)

df_f = data.frame(emmeans(fit_f1, ~species, type='response', weights = "equal"))
df_f 
#                   species      prob           SE  df asymp.LCL asymp.UCL
# 1        Melipona asilvai 0.8812808 0.0051093355 Inf 0.8708956 0.8909352
# 2       Melipona beecheii 0.7940159 0.0031857296 Inf 0.7877019 0.8001898
# 3        Melipona bicolor 0.9627262 0.0012548553 Inf 0.9601872 0.9651091
# 4         Melipona favosa 0.9894761 0.0007547617 Inf 0.9878891 0.9908571
# 5      Melipona marginata 0.9252602 0.0037551034 Inf 0.9175590 0.9322950
# 6 Melipona quadrifasciata 0.9742589 0.0016809485 Inf 0.9707508 0.9773561
# 7    Melipona scutellaris 0.8817617 0.0011941301 Inf 0.8794011 0.8840822
# 8      Melipona subnitida 0.9723007 0.0023532947 Inf 0.9672957 0.9765583

df_f_avg = data.frame(emmeans(fit_f1, ~1, type='response', weights = "equal"))
df_f_avg 
#        X1      prob          SE  df asymp.LCL asymp.UCL
# 1 overall 0.9457439 0.001002895 Inf 0.9437444 0.9476763


df_f1  = df_f %>%
  mutate("eggs_female"=paste0(pretty_format(100*df_f$prob),"% [",
                      pretty_format(100*df_f$asymp.LCL),"%-",
                      pretty_format(100*df_f$asymp.UCL),"%]")) %>%
  dplyr::select(-any_of(c("prob","SE","df","asymp.LCL","asymp.UCL")))

df_f1

write_xlsx(df_f1,"Table S2_Female_eggs.xlsx") 


# 7. CALCULATE PREDICTED ESS LEVEL OF QUEEN PRODUCTION & COMPARE WITH OBSERVED VALUES IN 8 SPECIES OF MELIPONA ####

# 8 Melipona species for which we have data on psi & f plus estimates of queen production
# (these are the same 8 species as in Wenseleers et al. Biol. Lett. 2013)
species = intersect(intersect(df_wpm$species, df_f$species), 
                    queens_melipona.df$species)
ess_table = data.frame(species=species)
# ess_table ####
ess_table
#                   species
# 1        Melipona asilvai
# 2       Melipona beecheii
# 3        Melipona bicolor
# 4         Melipona favosa
# 5      Melipona marginata
# 6 Melipona quadrifasciata
# 7    Melipona scutellaris
# 8      Melipona subnitida


## 7.1 RESAMPLE COEFFICIENTS BASED ON VCOV MATRIX & COEFFICIENTS OF FITTED MODELS TO BE ABLE TO CALCULATE PIs ON ESS ####

### 7.1.1 QUEEN PRODUCTION IN MELIPONA (g) ####

# Model we used was
fit_mqueens3 = glmmPQL(cbind(Nmq, Nfemales-Nmq) ~  species, family=binomial,  #
                       random = ~ 1 | pop/Idcolony/obs, # 
                       data=bees[bees$group=="worker cells only",], niter=100) 

# emmeans calculated using all species with data on queen production
queens_melipona.df = data.frame(emmeans(fit_mqueens3, ~species, type='response', rg.limit=100000, 
                                                weights = "equal"))
queens_melipona.df = queens_melipona.df[order(queens_melipona.df$prob, decreasing=T),]
queens_melipona.df
queens_melipona.df_avg = data.frame(emmeans(fit_mqueens3, ~1, type='response', weights = "equal"))
queens_melipona.df_avg # 0.09648826 [0.08070673-0.1149698]

# emmeans calculated using the same fit on all species, but just using the
# species factor levels for the 8 species for which there are good param estimates
queens_8melipona.df = data.frame(emmeans(fit_mqueens3, ~species, type='response', rg.limit=100000, 
                                                weights = "equal", at=list(species=species)))
queens_8melipona.df = queens_8melipona.df[order(queens_8melipona.df$prob, decreasing=T),]
queens_8melipona.df
queens_8melipona.df_avg = data.frame(emmeans(fit_mqueens3, ~1, type='response', weights = "equal",
                                                     at=list(species=species)))
queens_8melipona.df_avg # 0.08392781 [0.07077831-0.09925933]

# resample
nresamp=1000

## pick new parameter values by sampling from multivariate normal distribution based on fit
set.seed(1)
pars.picked = mvrnorm(nresamp, mu = fixef(fit_mqueens3), Sigma = vcov(fit_mqueens3)) 

## resampled predicted values of observed queen production per species:
preds_response_queenprod = do.call(rbind, lapply(1:nrow(pars.picked),  
                   function(row) { 
                     fit_resampcoef = fit_mqueens3
                     fit_resampcoef$coefficients$fixed = pars.picked[row,]
                     data.frame(sample=row, as.data.frame(emmeans(fit_resampcoef, ~ species, type="response"))) }))
## resampled avg levels of observed queen production across all species with data:
preds_avg_response_queenprod = fit_mqueens3$family$linkinv( unlist(do.call(rbind, lapply(1:nrow(pars.picked),  # we average on link scale & then backtransform
                                       function(row) { 
                                         fit_resampcoef = fit_mqueens3
                                         fit_resampcoef$coefficients$fixed = pars.picked[row,]
                                         data.frame(sample=row, 
                                                    as.data.frame(emmeans(fit_resampcoef, ~ species, type="link"))) })) %>%
  group_by(sample) %>%
  dplyr::summarise(average = mean(emmean) ) %>%  
  dplyr::select(-sample)
  ) )

## resampled levels of observed queen production for a random (new) species, ie taking into account interspecific variation:
SD_species_effect_queen_production = sd(qlogis(queens_melipona.df$prob)) 
# SD of species effect on logit link scale (similar to SD of species random effect one would get if species 
# had been coded as a random factor, ie with a model 
# glmmPQL(cbind(Nmq, Nfemales-Nmq) ~  species, family=binomial, random = ~ 1 | species/pop/Idcolony/obs, 
# data=bees[bees$group=="worker cells only",], niter=100)
preds_response_queenprod_random_species = fit_mqueens3$family$linkinv( unlist(do.call(rbind, lapply(1:nrow(pars.picked),  # we average on link scale & then backtransform
                                                                               function(row) { 
                                                                                 fit_resampcoef = fit_mqueens3
                                                                                 fit_resampcoef$coefficients$fixed = pars.picked[row,]
                                                                                 offs = rnorm(1, mean = 0, sd = SD_species_effect_queen_production) # for the expected cross-species variation
                                                                                 data.frame(sample=row, 
                                                                                            as.data.frame(emmeans(fit_resampcoef, ~ species, type="link", offset=offs))) })) %>%
                                                           group_by(sample) %>%
                                                           dplyr::summarise(average = mean(emmean) ) %>%  
                                                           dplyr::select(-sample)
) )

# as expected distribution is slightly wider if prediction is for a random species
hist(preds_avg_response_queenprod, breaks=20) 
quantile(preds_avg_response_queenprod, probs=c(0.025, 0.975)) 
# these are the CIs on the marginal mean queen prod, 0.08325967 0.11401612
# indeed, these match quite closely the emmeans CIs in 
# queens_8melipona.df_avg (0.08392781 [0.07077831-0.09925933])

hist(preds_response_queenprod_random_species, breaks=20)
quantile(preds_response_queenprod_random_species, probs=c(0.025, 0.975)) 
# this would be the PIs on queen prod, 0.03667011 0.22517507


### 7.1.2 PER-CAPITA CELL BUILDING RATE (b) ####

# ANALYSIS OF PER CAPITA CELL BUILDING RATES IN STINGLESS BEES USING POISSON GLMM 

# We fitted the average of the nr of cells built per day per workers
# using a quasipoisson GLM model, where the total nr of cells built
# was coded as the outcome variable and the log of the total number
# of worker days involved in building them (colony size, i.e.
# number of workers, times observation period) was included as 
# a model offset: 

cell_building_melipona_fit = glm(total_cells_built ~ 
                                   species+offset(log(worker_days)), 
                                 family=quasipoisson(log), 
                                 data=cell_building_melipona)

nresamp=1000

## pick new parameter values by sampling from multivariate normal distribution based on fit
set.seed(1)
pars.picked = mvrnorm(nresamp, mu = coef(cell_building_melipona_fit), Sigma = vcov(cell_building_melipona_fit)) 


## resampled predicted values of b per species:
preds_response_cell_building_melipona = do.call(rbind, lapply(1:nrow(pars.picked),  
                                       function(row) { 
                                         fit_resampcoef = cell_building_melipona_fit
                                         fit_resampcoef$coefficients = pars.picked[row,]
                                         data.frame(sample=row, as.data.frame(emmeans(fit_resampcoef, ~ species, 
                                                                                      type="response", 
                                                                                      offset=0))) }))

## resampled avg value of b across all species with data:
preds_avg_response_cell_building_melipona = cell_building_melipona_fit$family$linkinv( unlist(do.call(rbind, lapply(1:nrow(pars.picked),  # we average on link scale & then backtransform
                                                                              function(row) { 
                                                                                fit_resampcoef = cell_building_melipona_fit
                                                                                fit_resampcoef$coefficients = pars.picked[row,]
                                                                                data.frame(sample=row, 
                                                                                           as.data.frame(emmeans(fit_resampcoef, ~ species, 
                                                                                                                 type="link", 
                                                                                                                 offset=0))) })) %>%
                                                          group_by(sample) %>%
                                                          dplyr::summarise(average = mean(emmean)) %>% 
                                                          dplyr::select(-sample) ))

## resampled values of b for a random (new) species, ie taking into account interspecific variation:
SD_species_effect_cell_building = sd(log(df_cell_building_melipona$rate)) 
# SD of species effect on log link scale (similar to SD of species random effect one would get if species 
# had been coded as a random factor, ie with a model 
# glmer(total_cells_built ~ (1|species)+offset(log(worker_days)), family=poisson(log), data=cell_building_melipona)
preds_response_cell_building_melipona_random_species = cell_building_melipona_fit$family$linkinv(unlist(do.call(rbind, lapply(1:nrow(pars.picked),  # we average on link scale & then backtransform
                                                                                                                   function(row) { 
                                                                                                                     fit_resampcoef = cell_building_melipona_fit
                                                                                                                     fit_resampcoef$coefficients = pars.picked[row,]
                                                                                                                     offs = rnorm(1, mean = 0, sd = SD_species_effect_cell_building) # for the expected cross-species variation
                                                                                                                     data.frame(sample=row, 
                                                                                                                                as.data.frame(emmeans(fit_resampcoef, ~ species, 
                                                                                                                                                      type="link", 
                                                                                                                                                      offset=offs))) })) %>%
                                                                                               group_by(sample) %>%
                                                                                               dplyr::summarise(average = mean(emmean) ) %>% # we average on link scale & then backtransform
                                                                                               dplyr::select(-sample) ))
# as expected distribution is slightly wider if prediction is for a random species
hist(preds_avg_response_cell_building_melipona, breaks=20)
quantile(preds_avg_response_cell_building_melipona, probs=c(0.025, 0.975)) 
# this would be the CIs on the marginal mean b, 0.04094000 0.05811043 
# this is indeed very close to the marginal mean b confidence intervals in 
# df_cell_building_melipona_avg (0.04090696-0.05782054)

hist(preds_response_cell_building_melipona_random_species, breaks=20)
quantile(preds_response_cell_building_melipona_random_species, probs=c(0.025, 0.975)) 
# this would be the PIs on b: 0.03741472 0.06355029


### 7.1.3 WORKER LIFE EXPECTANCY (1/µ) & WORKER MORTALITY RATE (µ) ####

# Our log link Gamma GLM fit on worker life expectancy was

worker_life_expectancy_melipona_fit = glm(avg_worker_lifespan ~ species, 
                                          family=Gamma(log), 
                                          data=worker_life_expectancy_melipona)
nresamp=1000

## pick new parameter values by sampling from multivariate normal distribution based on fit
set.seed(1)
pars.picked = mvrnorm(nresamp, mu = coef(worker_life_expectancy_melipona_fit), Sigma = vcov(worker_life_expectancy_melipona_fit)) 


## resampled predicted worker life expectancies (1/mu) per species:
preds_response_life_expectancy_melipona = do.call(rbind, lapply(1:nrow(pars.picked),  
                                                              function(row) { 
                                                                fit_resampcoef = worker_life_expectancy_melipona_fit
                                                                fit_resampcoef$coefficients = pars.picked[row,]
                                                                data.frame(sample=row, as.data.frame(emmeans(fit_resampcoef, ~ species, type="response"))) }))

## resampled predicted avg worker life expectancies (1/mu) across species with data:
preds_avg_response_life_expectancy_melipona = worker_life_expectancy_melipona_fit$family$linkinv(unlist(do.call(rbind, lapply(1:nrow(pars.picked), # we average on link scale & then backtransform
                                                                                                              function(row) { 
                                                                                                                fit_resampcoef = worker_life_expectancy_melipona_fit
                                                                                                                fit_resampcoef$coefficients = pars.picked[row,]
                                                                                                                data.frame(sample=row, 
                                                                                                                           as.data.frame(emmeans(fit_resampcoef, ~ species, type="link"))) })) %>%
                                                                                          group_by(sample) %>%
                                                                                          dplyr::summarise(average = mean(emmean)) %>%
                                                                                          dplyr::select(-sample) ))
preds_avg_response_life_expectancy_melipona

## resampled predicted worker life expectancy (1/mu) for a random species, ie taking into account interspecific variation:
SD_species_effect_worker_life_expectancy = sd(log(df_worker_life_expectancy_melipona$response)) 
# SD of species effect on log link scale (similar to SD of species random effect one would get if species 
# had been coded as a random factor, ie with a model 
# glmer(avg_worker_lifespan ~ (1|species), family=Gamma(log), data=worker_life_expectancy_melipona)
preds_response_worker_life_expectancy_random_species = worker_life_expectancy_melipona_fit$family$linkinv(unlist(do.call(rbind, lapply(1:nrow(pars.picked),  # we average on link scale & then backtransform
                                                                                                                                       function(row) { 
                                                                                                                                         fit_resampcoef = worker_life_expectancy_melipona_fit
                                                                                                                                         fit_resampcoef$coefficients = pars.picked[row,]
                                                                                                                                         offs = rnorm(1, mean = 0, sd = SD_species_effect_worker_life_expectancy) # for the expected cross-species variation
                                                                                                                                         data.frame(sample=row, 
                                                                                                                                                    as.data.frame(emmeans(fit_resampcoef, ~ species, type="link", offset=offs))) })) %>%
                                                                                                                   group_by(sample) %>%
                                                                                                                   dplyr::summarise(average = mean(emmean)) %>%
                                                                                                                   dplyr::select(-sample) ))
# as expected distribution is slightly wider if prediction is for a random species
hist(preds_avg_response_life_expectancy_melipona)
quantile(preds_avg_response_life_expectancy_melipona, probs=c(0.025, 0.975)) 
# these are the CIs on the avg life expectancy, 40.18940 41.46914 
# indeed very close to the CIs calculated by emmeans in 
# df_worker_life_expectancy_melipona_avg (39.75364-41.94643)

hist(preds_response_worker_life_expectancy_random_species)
quantile(preds_response_worker_life_expectancy_random_species, probs=c(0.025, 0.975)) 
# these are the PIs on life expectancy: 30.87093 53.24584


### 7.1.4 WORKER MALE PARENTAGE IN MELIPONA (psi) #### 

# we estimated worker male parentage using this binomial GLM 
# as the nr of males inferred to be workers' sons / the effective sample size (nr of males analysed x efficiency to detect workers' sons
fit_wmp1 = glm(cbind(Nwpm, Na-Nwpm) ~ species, family=binomial,
               data=WPM, method = "brglmFit", type = "MPL_Jeffreys")

nresamp=1000

## pick new parameter values by sampling from multivariate normal distribution based on fit
set.seed(1)
pars.picked = mvrnorm(nresamp, mu = coef(fit_wmp1), Sigma = vcov(fit_wmp1)) 


## resampled predicted prop of males that are workers' sons (psi) per species:
preds_response_WPM = do.call(rbind, lapply(1:nrow(pars.picked),  
                                                                function(row) { 
                                                                  fit_resampcoef = fit_wmp1
                                                                  fit_resampcoef$coefficients = pars.picked[row,]
                                                                  data.frame(sample=row, as.data.frame(emmeans(fit_resampcoef, ~ species, type="response"))) }))

## resampled avg. predicted prop of males that are workers' sons (psi) across all species:
preds_avg_response_WPM = fit_wmp1$family$linkinv(unlist(do.call(rbind, lapply(1:nrow(pars.picked),  # we average on link scale & then backtransform
                                                                                   function(row) { 
                                                                                     fit_resampcoef = fit_wmp1
                                                                                     fit_resampcoef$coefficients = pars.picked[row,]
                                                                                     data.frame(sample=row, 
                                                                                      as.data.frame(emmeans(fit_resampcoef, ~ species, type="link"))) })) %>%
                                                                            group_by(sample) %>%
                                                                            dplyr::summarise(average = mean(emmean)) %>%
                                                                            dplyr::select(-sample) ))

preds_avg_response_WPM

## resampled predicted prop of males that are workers' sons (psi) for a random species, ie taking into account interspecific variation:
SD_species_effect_WPM = sd(qlogis(df_wpm$prob)) 
# SD of species effect on logit link scale (similar to SD of species random effect one would get if species 
# had been coded as a random factor, ie with a model 
# glmer(cbind(Nwpm, Na-Nwpm) ~ (1|species), family=binomial, data=WPM)
preds_response_WPM_random_species = fit_wmp1$family$linkinv(unlist(do.call(rbind, lapply(1:nrow(pars.picked),  # we average on link scale & then backtransform
                                                                                         function(row) { 
                                                                                           fit_resampcoef = fit_wmp1
                                                                                           fit_resampcoef$coefficients = pars.picked[row,]
                                                                                           offs = rnorm(1, mean = 0, sd = SD_species_effect_WPM) # for the expected cross-species variation
                                                                                           data.frame(sample=row, 
                                                                                                      as.data.frame(emmeans(fit_resampcoef, ~ species, type="link", offset=offs))) })) %>%
                                                                     group_by(sample) %>%
                                                                     dplyr::summarise(average = mean(emmean)) %>%
                                                                     dplyr::select(-sample) ))

# as expected distribution is slightly wider if prediction is for a random species
hist(preds_avg_response_WPM)
quantile(preds_avg_response_WPM, probs=c(0.025, 0.975)) 
# these are the CIs on the avg WPM, 0.2427938 0.4420676 
# indeed very close to the CIs calculated by emmeans in 
# df_wpm_avg (0.248973-0.4391854)

hist(preds_response_WPM_random_species)
quantile(preds_response_WPM_random_species, probs=c(0.025, 0.975)) 
# these would be the PIs on WPM, 0.007737387 0.969505588


### 7.1.5 PROPORTION OF QUEEN-LAID EGGS THAT ARE FEMALE IN MELIPONA (f) ####

# The prop of queen laid eggs that are female we fitted using this binomial GLM
fit_f1 = glm(cbind(Nfemales, Ncells-NmalesWPM-Nfemales) ~ species, family=binomial,
             data=eggs_female)

nresamp = 1000

## pick new parameter values by sampling from multivariate normal distribution based on fit
set.seed(1)
pars.picked = mvrnorm(nresamp, mu = coef(fit_f1), Sigma = vcov(fit_f1)) 


## resampled predicted f per species:
preds_response_f = do.call(rbind, lapply(1:nrow(pars.picked),  
                                           function(row) { 
                                             fit_resampcoef = fit_f1
                                             fit_resampcoef$coefficients = pars.picked[row,]
                                             data.frame(sample=row, as.data.frame(emmeans(fit_resampcoef, ~ species, type="response"))) }))

## resampled avg. predicted f across all species:
preds_avg_response_f = fit_f1$family$linkinv(unlist(do.call(rbind, lapply(1:nrow(pars.picked),   # we average on link scale & then backtransform
                                                                              function(row) { 
                                                                                fit_resampcoef = fit_f1
                                                                                fit_resampcoef$coefficients = pars.picked[row,]
                                                                                data.frame(sample=row, 
                                                                                           as.data.frame(emmeans(fit_resampcoef, ~ species, type="link"))) })) %>%
                                                          group_by(sample) %>%
                                                          dplyr::summarise(average = mean(emmean)) %>%
                                                          dplyr::select(-sample) ))

## resampled predicted f for a random species, ie taking into account interspecific variation:
SD_species_effect_f = sd(qlogis(df_f$prob)) 
# SD of species effect on logit link scale (similar to SD of species random effect one would get if species 
# had been coded as a random factor, ie with a model 
# glmer(cbind(Nfemales, Ncells-NmalesWPM-Nfemales) ~ (1|species), family=binomial, data=WPM)
preds_response_f_random_species = fit_f1$family$linkinv(unlist(do.call(rbind, lapply(1:nrow(pars.picked),   # we average on link scale & then backtransform
                                                                                     function(row) { 
                                                                                       fit_resampcoef = fit_f1
                                                                                       fit_resampcoef$coefficients = pars.picked[row,]
                                                                                       offs = rnorm(1, mean = 0, sd = SD_species_effect_f) # for the expected cross-species variation
                                                                                       data.frame(sample=row, 
                                                                                                  as.data.frame(emmeans(fit_resampcoef, ~ species, type="link", offset=offs))) })) %>%
                                                                 group_by(sample) %>%
                                                                 dplyr::summarise(average = mean(emmean)) %>%
                                                                 dplyr::select(-sample) ))

# as expected distribution is slightly wider if prediction is for a random species
hist(preds_avg_response_f)
quantile(preds_avg_response_f, probs=c(0.025, 0.975)) 
# these are the CIs on the avg f, 0.9436721 0.9477082
# indeed very close to the CIs calculated by emmeans in 
# df_f_avg (0.9437444-0.9476763)

hist(preds_response_f_random_species)
quantile(preds_response_f_random_species, probs=c(0.025, 0.975)) 
# these would be the PIs on f, 0.6753551 0.9925810 


## 7.2 CALCULATE PREDICTED ESS PER SPECIES ####

# average parameter values across all Melipona species for which there is data 
# (based on fits & emmeans above) plus 95% CLs :
psi_avg = df_wpm_avg$prob # 0.3375385, avg. based on data from 8 species
psi_avg.LCL = df_wpm_avg$asymp.LCL
psi_avg.UCL = df_wpm_avg$asymp.UCL
f_avg  = df_f_avg$prob # 0.9457439, avg. based on data from 8 species
f_avg.LCL = df_f_avg$asymp.LCL
f_avg.UCL = df_f_avg$asymp.UCL
mu_avg = 1/df_worker_life_expectancy_melipona_avg$response # 0.0244886, avg. based on data from 8 species
mu_avg.LCL = 1/df_worker_life_expectancy_melipona_avg$upper.CL
mu_avg.UCL = 1/df_worker_life_expectancy_melipona_avg$lower.CL
b_avg = df_cell_building_melipona_avg$rate # 0.04863397, avg. based on data from 8 species
b_avg.LCL = df_cell_building_melipona_avg$asymp.LCL
b_avg.UCL = df_cell_building_melipona_avg$asymp.UCL

# parameter values for Melipona favosa (a species with high levels of worker reproduction & high value of f)
psi_favosa = df_wpm[df_wpm$species=="Melipona favosa","prob"] # 0.9492562
psi_favosa.LCL = df_wpm[df_wpm$species=="Melipona favosa","asymp.LCL"]
psi_favosa.UCL = df_wpm[df_wpm$species=="Melipona favosa","asymp.UCL"]
f_favosa  = df_f[df_f$species=="Melipona favosa","prob"] # 0.9894761
f_favosa.LCL = df_f[df_f$species=="Melipona favosa","asymp.LCL"]
f_favosa.UCL = df_f[df_f$species=="Melipona favosa","asymp.UCL"]
mu_favosa = 1/df_worker_life_expectancy_melipona[df_worker_life_expectancy_melipona$species=="Melipona favosa","response"] # 0.02469136
mu_favosa.LCL = 1/df_worker_life_expectancy_melipona[df_worker_life_expectancy_melipona$species=="Melipona favosa","upper.CL"]
mu_favosa.UCL = 1/df_worker_life_expectancy_melipona[df_worker_life_expectancy_melipona$species=="Melipona favosa","lower.CL"]
b_favosa = df_cell_building_melipona[df_cell_building_melipona$species=="Melipona favosa","rate"] # 0.05353166
b_favosa.LCL = df_cell_building_melipona[df_cell_building_melipona$species=="Melipona favosa","asymp.LCL"]
b_favosa.UCL = df_cell_building_melipona[df_cell_building_melipona$species=="Melipona favosa","asymp.UCL"]

# parameter values for Melipona beecheii (a species with low levels of worker reproduction & low value of f)
psi_beecheii = 0 # df_wpm[df_wpm$species=="Melipona beecheii","prob"] # 0
psi_beecheii.LCL = 0 # df_wpm[df_wpm$species=="Melipona beecheii","asymp.LCL"]
psi_beecheii.UCL = df_wpm[df_wpm$species=="Melipona beecheii","asymp.UCL"]
f_beecheii  = df_f[df_f$species=="Melipona beecheii","prob"] # 0.7940159
f_beecheii.LCL = df_f[df_f$species=="Melipona beecheii","asymp.LCL"]
f_beecheii.UCL = df_f[df_f$species=="Melipona beecheii","asymp.UCL"]
mu_beecheii = 1/df_worker_life_expectancy_melipona[df_worker_life_expectancy_melipona$species=="Melipona beecheii","response"] # 0.01943635
mu_beecheii.LCL = 1/df_worker_life_expectancy_melipona[df_worker_life_expectancy_melipona$species=="Melipona beecheii","upper.CL"]
mu_beecheii.UCL = 1/df_worker_life_expectancy_melipona[df_worker_life_expectancy_melipona$species=="Melipona beecheii","lower.CL"]
b_beecheii = df_cell_building_melipona[df_cell_building_melipona$species=="Melipona beecheii","rate"] # 0.04508358
b_beecheii.LCL = df_cell_building_melipona[df_cell_building_melipona$species=="Melipona beecheii","asymp.LCL"]
b_beecheii.UCL = df_cell_building_melipona[df_cell_building_melipona$species=="Melipona beecheii","asymp.UCL"]


# predicted average prop of females that should develop as queens
pred_avg_queen_prod = ESS(3/4, 1/2, psi=psi_avg, f=f_avg, mu=mu_avg, b=b_avg) 
pred_avg_queen_prod 
# predicted avg queen prod: 0.09968089 
# below we also work out 95% CIs based on resampled parameters

# this closely matches observed avg queen prod:
queens_melipona.df_avg # 0.09648826 [0.08070673-0.1149698] 95% CLs
queens_8melipona.df_avg # 0.08392781 [0.07077831-0.09925933] 95% CLs

pred_avg_queen_prod_oldESS = ESSold(3/4, 1/2, psi=psi_avg) 
pred_avg_queen_prod_oldESS 
# predicted avg queen prod according to model of Wenseleers et al 2003: 
# 0.1849772

# construct ess table with observed & predicted levels of queen production for the 8 species with the best param estimates
ess_table = ess_table %>% left_join(data.frame(species=df_wpm$species, 
                                               psi=df_wpm$prob, 
                                               psi.LCL=df_wpm$asymp.LCL, 
                                               psi.UCL=df_wpm$asymp.UCL)) %>% # species-specific estimates for psi=prop of males that are worker-produced
                          left_join(data.frame(species=df_f$species, 
                                               f=df_f$prob, 
                                               f.LCL=df_f$asymp.LCL, 
                                               f.UCL=df_f$asymp.UCL)) %>% # species-specific estimates for f=prop of males that are worker-produced
                          left_join(data.frame(species=df_worker_life_expectancy_melipona$species, 
                                               mu=1/df_worker_life_expectancy_melipona$response, 
                                               mu.LCL=1/df_worker_life_expectancy_melipona$lower.CL, 
                                               mu.UCL=1/df_worker_life_expectancy_melipona$upper.CL)) %>% # species-specific estimates for mu=worker mortality rate
                          left_join(data.frame(species=df_cell_building_melipona$species, 
                                               b=df_cell_building_melipona$rate, 
                                               b.LCL=df_cell_building_melipona$asymp.LCL, 
                                               b.UCL=df_cell_building_melipona$asymp.UCL)) %>% # species-specific estimates for b=nr of cells built per day per worker
                          left_join(data.frame(species=queens_melipona.df$species, 
                                               obs_queen_prod=queens_melipona.df$prob, 
                                               obs_queen_prod.LCL=queens_melipona.df$lower.CL, 
                                               obs_queen_prod.UCL=queens_melipona.df$upper.CL))
ess_table$pred_queen_prod = ESS(psi=ess_table$psi, f=ess_table$f, mu=replace_na(ess_table$mu, mu_avg), b=b_avg) # replace_na(ess_table$b, b_avg))
plot(x=ess_table$pred_queen_prod, y=ess_table$obs_queen_prod, pch=16) 
cor.test(qlogis(ess_table$pred_queen_prod), qlogis(ess_table$obs_queen_prod))
# Pearson R=0.4513326, t = 1.2389, df = 6, 2 tailed p-value = 0.2616

# correlation strictly speaking not significant, but predicted range of values 
# matches observed range 
range(ess_table$pred_queen_prod) # 0.07589888 0.11292646
range(ess_table$obs_queen_prod) # 0.07043398 0.11231784

# univariate correlation tests
cor.test(qlogis(ess_table$obs_queen_prod), 
         qlogis(ess_table$pred_queen_prod), 
         method="pearson", alternative="greater") # cor 0.4513326, t = 1.2389, df = 6, p-value = 0.1308
cor.test(qlogis(ess_table$obs_queen_prod), 
         qlogis(ess_table$psi), 
         method="pearson", alternative="less") # cor -0.6213481, t = -1.9425, df = 6, p-value = 0.05005
cor.test(qlogis(ess_table$obs_queen_prod), 
         qlogis(ess_table$psi), 
         method="pearson", alternative="less") # cor -0.6213481, t = -1.9425, df = 6, p-value = 0.05005
cor.test(qlogis(ess_table$obs_queen_prod), 
         qlogis(ess_table$f), 
         method="pearson", alternative="greater") # cor -0.5532055 , t = -1.6266, df = 6, p-value = 0.9225
cor.test(qlogis(ess_table$obs_queen_prod), 
         ess_table$mu, 
         method="pearson", alternative="less") # cor -0.6802958 , t = -1.6076, df = 3, p-value = 0.1031


# To calculate 95% population prediction intervals on the predicted ESSes 
# we need to use our dataframes with resampled parameters obtained above, 
# plug these into our ESS function & calculate
# the 2.5 & 97.5% percentiles :

species = unique(ess_table$species)
nspecies = length(species)

ess_table_resamp = preds_response_WPM[as.character(preds_response_WPM$species) %in% species,
                                      c("sample","species")] %>%
                        transform(species = as.character(species)) %>% 
                        left_join(data.frame(sample=preds_response_WPM$sample,
                                              species=preds_response_WPM$species, 
                                              psi=preds_response_WPM$prob), # resampled psi
                                   by=c("sample","species")) %>%
                        left_join(data.frame(sample=preds_response_f$sample,
                                              species=preds_response_f$species, 
                                              f=preds_response_f$prob), # resampled f
                                   by=c("sample","species")) %>%
                        left_join(data.frame(sample=preds_response_life_expectancy_melipona$sample,
                                              species=preds_response_life_expectancy_melipona$species, 
                                              mu=1/preds_response_life_expectancy_melipona$response), # resampled mu
                                   by=c("sample","species"))

# for mu we replace the species with NA values with resampled 
# emmeans overall average values from the species for which there are data 
# (here taking into account interspecific variation, i.e. as if drawing a random species) :
nr_NAs = sum(is.na(ess_table_resamp$mu)) # 3000, ie 1000 resamples for 3 species each
specieswithNAs = unique(ess_table_resamp$species[is.na(ess_table_resamp$mu)])
nspecieswithNAs = length(specieswithNAs)
ess_table_resamp[is.na(ess_table_resamp$mu),] = 
  left_join(ess_table_resamp[is.na(ess_table_resamp$mu),], 
            data.frame(sample=rep(1:nresamp, each=nspecieswithNAs),
                       species=ess_table_resamp[is.na(ess_table_resamp$mu),"species"], 
                       mu=1/rep(preds_response_worker_life_expectancy_random_species, nspecieswithNAs)), # resampled mu, here we do take into account interspecific variation
            by=c("sample","species")) %>%
  transform(mu.x = NULL) %>%
  dplyr::rename(mu = mu.y)

# for b we resample from the overall values across all species for which there are
# data as the uncertainty on per species values there is too big & too heavily
# influenced by methodological differences (e.g. with respect to how colony size
# was estimated) (here we also take into account interspecific variation, i.e.
# we are pretending we are drawing random species) :
ess_table_resamp = ess_table_resamp %>%
  mutate(b = rep(preds_response_cell_building_melipona_random_species, nspecies))  # resampled b, here we do take into account interspecific variation

ess_table_resamp = ess_table_resamp %>%
  mutate(w = wfrompsi(psi=ess_table_resamp$psi, # resampled w, calculated using resampled psi & f
                      f=ess_table_resamp$f), 
         pred_queen_prod = ESS(psi=ess_table_resamp$psi, # resampled psi
                               f=ess_table_resamp$f, # resampled f
                               mu=ess_table_resamp$mu, # resampled mu
                               b=ess_table_resamp$b)) # resampled b
ess_table_CLS = ess_table_resamp %>%
  group_by(species) %>%
  dplyr::summarise(pred_queen_prod.LCL = quantile(pred_queen_prod, probs=0.025), # these are called "population prediction intervals" per species (Bolker)
                   pred_queen_prod.UCL = quantile(pred_queen_prod, probs=0.975),
                   w_mean = plogis(mean(qlogis(w))), 
                   w.LCL = quantile(w, probs=0.025),
                   w.UCL = quantile(w, probs=0.975)) %>%
  rename(w = w_mean)

ess_table = ess_table[,1:7] %>% 
  left_join(ess_table_CLS[,c(1,4:6)]) %>% 
  left_join(ess_table[,c(1,8:17)]) %>%
  left_join(ess_table_CLS[,c(1,2:3)])

ess_table = ess_table %>% 
  bind_rows(data.frame(species = "avg_withCIs", 
                       psi=psi_avg, psi.LCL=psi_avg.LCL, psi.UCL=psi_avg.UCL, # emmeans CIs
                       f=f_avg, f.LCL=f_avg.LCL, f.UCL=f_avg.UCL, # emmeans CIs
                       w=plogis(mean(qlogis(ess_table_resamp$w))), # means based on resampled values of psi & f
                       w.LCL=quantile(ess_table_resamp$w, probs=0.025), 
                       w.UCL=quantile(ess_table_resamp$w, probs=0.975), 
                       mu=mu_avg, mu.LCL=mu_avg.LCL, mu.UCL=mu_avg.UCL, # emmeans CIs
                       b=b_avg, b.LCL=b_avg.LCL, b.UCL=b_avg.UCL, # emmeans CIs
                       obs_queen_prod=queens_8melipona.df_avg$prob, # emmeans CIs
                       obs_queen_prod.LCL=queens_8melipona.df_avg$lower.CL, # emmeans CIs
                       obs_queen_prod.UCL=queens_8melipona.df_avg$upper.CL, # emmeans CIs
                       pred_queen_prod=pred_avg_queen_prod, 
                       pred_queen_prod.LCL=quantile(ess_table_resamp$pred_queen_prod, probs=0.025), # these would be called "population prediction intervals" (B. Bolker)
                       pred_queen_prod.UCL=quantile(ess_table_resamp$pred_queen_prod, probs=0.975))) 
  
rownames(ess_table) = NULL
ess_table

# FOOTNOTES: 
# for species with NA for mu we used mu_avg (0.0244886) mu_avg.LCL-mu_avg.UCL [0.02383993-0.02515493]  
# for all species we used for b b_avg (0.04863397) b_avg.LCL-b_avg.UCL [0.04090696-0.05782054]

write.csv(ess_table, "Table S5_ESS_table.csv")


## 7.3 FIGURE 2: COLUMN PLOT OF LEVELS OF QUEEN PRODUCTION IN STINGLESS BEES & APIS HONEYBEES WITH CIs ON OBSERVED & PREDICTED VALUES ADDED ####

ggplot(data=df_queens, 
       aes(x=species, 
           xmin=as.numeric(species)-.4, xmax=as.numeric(species)+.4,
           ymin=zero, ymax=prob, fill=queens_reared_in, 
           colour=NULL)) +
  geom_rect(position=position_dodge2(width = 0.7), 
            aes(group=queens_reared_in)) + 
  geom_linerange(position=position_dodge2(width = 0.7), 
                 aes(ymin=ifelse(asymp.LCL>zero, asymp.LCL, zero), ymax=asymp.UCL, group=queens_reared_in), 
                 linewidth=0.3) +
  geom_rect(data=data.frame(ymin=queens_melipona.df_avg$lower.CL, # CIs on observed mean
                            ymax=queens_melipona.df_avg$upper.CL,
                            x=mean(as.numeric(df_queens$species)),
                            xmin=min(as.numeric(df_queens$species))-1,
                            xmax=max(as.numeric(df_queens$species))+1),
              aes(x=x, 
                  xmin=xmin, xmax=xmax,
                  ymin=ymin, ymax=ymax),
              alpha=I(0.2), fill=I("black"), colour=NA) +
  geom_rect(data=data.frame(ymin=quantile(ess_table_resamp$pred_queen_prod, probs=0.025), # CLs on predicted mean
                            ymax=quantile(ess_table_resamp$pred_queen_prod, probs=0.975),
                            x=mean(as.numeric(df_queens$species)),
                            xmin=min(as.numeric(df_queens$species))-1,
                            xmax=max(as.numeric(df_queens$species))+1),
            aes(x=x, 
                xmin=xmin, xmax=xmax,
                ymin=ymin, ymax=ymax),
            alpha=I(0.1), fill=I("grey50"), colour=NA) +
  geom_hline(yintercept=queens_melipona.df_avg$prob, colour=I("black"), lwd=0.7, alpha=I(1)) + # observed mean across all Melipona species
  geom_hline(yintercept=pred_avg_queen_prod, colour=I("grey50"), lwd=0.7, alpha=I(1)) + # predicted avg ESS across 8 Melipona species with data on key params
  geom_hline(yintercept=pred_avg_queen_prod_oldESS, colour=I("black"), lwd=0.7, lty=2, alpha=I(0.5)) + # range of predictions for model of Wenseleers et al. 2003
  geom_hline(yintercept=ESSold(psi=1), colour=I("black"), lwd=0.7, lty=3, alpha=I(0.5)) + # range of predictions for model of Wenseleers et al. 2003
  geom_hline(yintercept=ESSold(psi=0), colour=I("black"), lwd=0.7, lty=3, alpha=I(0.5)) + # 
  scale_fill_manual('queens reared in',
                    values=c("firebrick2", "dodgerblue2"),
                    guide = guide_legend(reverse = TRUE)) +
  theme_few(base_size = 13) +
  scale_y_continuous(trans="logit", 
                     breaks=breaks, 
                     labels=labs) +
  coord_flip(ylim=c(zero,0.6), xlim=c(0, 45), expand=FALSE) +
  theme(legend.position=c(0.91, 0.9), 
        legend.background = element_rect(fill=alpha('white', 0)),
        legend.key.size = unit(0.5, 'cm'),
        axis.text.y = element_text(size=11, face = "italic"),
        axis.text.x=element_text(size=13, margin=margin(6,0,0,0)),
        axis.title.x=element_text(size=22, margin=margin(6,0,0,0), vjust=-0.2)) + 
  xlab("") +
  ylab("female larvae developing as queens (%)") 
graph2ppt(file="Fig 2.pptx", width=14, height=7)
# graph2ppt(file="Fig 2b.pptx", width=14, height=10) # with some more space for species names


# 8. FIGURE 1: PLOTS OF COST FUNCTION IN TERMS OF RELATIVE SWARM PRODUCTION AND RELATIVE MALE PRODUCTION ####

# cost of queen overproduction in terms of effects on swarm production relative
# to a situation with no queen overproduction (Ws)
Ws_cost = expand.grid(class="swarm production",
                      group=c("new model (avg.)", 
                              "new model (M. beecheii)",
                              "new model (M. favosa)", 
                              "new model (µ=0)",
                              "original model"
                              ),
                      gi=seq(0,1,length.out=100),
                      productivity=NA)
Ws_cost[Ws_cost$group=="original model","productivity"] = costf_old(Ws_cost[Ws_cost$group=="original model","gi"], 
                                                          0)
Ws_cost[Ws_cost$group=="new model (avg.)","productivity"] = Ws(Ws_cost[Ws_cost$group=="new model (avg.)","gi"], 
                                                        0, 
                                                        b_avg, 
                                                        f_avg, 
                                                        mu_avg, 
                                                        psi_avg)
Ws_cost[Ws_cost$group=="new model (M. beecheii)","productivity"] = Ws(Ws_cost[Ws_cost$group=="new model (M. beecheii)","gi"], 
                                                          0, 
                                                          b_avg, 
                                                          f_beecheii, 
                                                          mu_avg, 
                                                          psi_beecheii)
Ws_cost[Ws_cost$group=="new model (M. favosa)","productivity"] = Ws(Ws_cost[Ws_cost$group=="new model (M. favosa)","gi"], 
                                                        0, 
                                                        b_avg, 
                                                        f_favosa, 
                                                        mu_avg, 
                                                        psi_favosa)
Ws_cost[Ws_cost$group=="new model (µ=0)","productivity"] = Ws(Ws_cost[Ws_cost$group=="new model (µ=0)","gi"], 
                                                                  0, 
                                                                  b_avg, 
                                                                  f_avg, 
                                                                  0, # mu=0 
                                                                  psi_avg)


# cost of queen overproduction in terms of effects on male production relative
# to a situation with no queen overproduction
Wm_cost = expand.grid(class="male production",
                      group=c("new model (avg.)", 
                              "new model (M. beecheii)",
                              "new model (M. favosa)", 
                              "new model (µ=0)",
                              "original model"),
                     gi=seq(0,1,length.out=100),
                     productivity=NA)
Wm_cost[Wm_cost$group=="original model","productivity"] = costf_old(Wm_cost[Wm_cost$group=="original model","gi"], 
                                                                                                            0)
Wm_cost[Wm_cost$group=="new model (avg.)","productivity"] = Wm(Wm_cost[Wm_cost$group=="new model (avg.)","gi"], 
                                                     0, 
                                                     b_avg, 
                                                     f_avg, 
                                                     mu_avg, 
                                                     psi_avg)
Wm_cost[Wm_cost$group=="new model (M. beecheii)","productivity"] = Wm(Wm_cost[Wm_cost$group=="new model (M. beecheii)","gi"], 
                                                            0, 
                                                            b_avg, 
                                                            f_beecheii, 
                                                            mu_avg, 
                                                            psi_beecheii)
Wm_cost[Wm_cost$group=="new model (M. favosa)","productivity"] = Wm(Wm_cost[Wm_cost$group=="new model (M. favosa)","gi"], 
                                                          0, 
                                                          b_avg, 
                                                          f_favosa, 
                                                          mu_avg, 
                                                          psi_favosa)
Wm_cost[Wm_cost$group=="new model (µ=0)","productivity"] = Wm(Wm_cost[Wm_cost$group=="new model (µ=0)","gi"], 
                                                              0, 
                                                              b_avg, 
                                                              f_avg, 
                                                              0, # mu=0 
                                                              psi_avg)

# Figure 1: ggplot of cost functions assumed by new & old model
df_cost = bind_rows(Ws_cost, Wm_cost)
qplot(data=df_cost, group=group, x=gi*100, y=productivity*100, colour=group, lty=group, alpha=I(0.5), lwd=I(1), geom="line") +
  facet_wrap(~ class, ncol=1) +
  xlab("female larvae developing as queens (%)") +
  ylab("relative productivity (%)") +
  scale_colour_manual("", values=c("black", "firebrick2", "dodgerblue2", "green4", "orange2")) +
  scale_linetype_manual("", values=c(1,1,1,1,2)) +
  coord_cartesian(ylim=c(0,100)) +
  theme_few(base_size = 13) +
  theme(legend.position=c(0.75, 0.9), 
        legend.background = element_rect(fill=alpha('white', 0)),
        legend.key.size = unit(0.5, 'cm'))
graph2ppt(file="Fig 1.pptx", width=5, height=7)
  


# 9. FIGURE 3 : SENSITIVITY ANALYSIS OF FOUND ESS ####

# effect of varying b
b_sensit = expand.grid(class="effect of varying b",
                      group=c("avg. parameters", 
                              "M. beecheii (low psi & f)",
                              "M. favosa (high psi & f)"
                      ),
                      psi=psi_avg,
                      f=f_avg,
                      mu=mu_avg,
                      b=seq(b_avg-b_avg*0.2, b_avg+b_avg*0.2, length.out=100),
                      g_ESS=NA) # ESS level of queen production
b_sensit[b_sensit$group=="M. beecheii (low psi & f)",
         "psi"] = NA
b_sensit[b_sensit$group=="M. favosa (high psi & f)",
         "psi"] = NA
b_sensit$parameter = b_sensit$b
b_sensit$g_ESS = ESS(psi=b_sensit$psi,
                     f=b_sensit$f,
                     mu=b_sensit$mu,
                     b=b_sensit$b)

b_plot = qplot(data=b_sensit, group=group, 
      x=b, y=g_ESS*100, colour=group, lty=group, alpha=I(0.5), lwd=I(1), geom="line") +
  geom_point(data=data.frame(b=b_avg, g_ESS=ESS(psi=psi_avg,
                                             f=f_avg,
                                             mu=mu_avg,
                                             b=b_avg),
                             group="avg. parameters"), size=I(3)) +
  xlab("per capita daily cell building rate (b)") +
  ylab("") +
  scale_colour_manual("", values=c("black", "firebrick2", "dodgerblue2")) +
  scale_linetype_manual("", values=c(1,1,1,1,2)) +
  theme_few(base_size = 13) +
  theme(legend.position="none", # c(0.7,0.3), 
        legend.background = element_rect(fill=alpha('white', 0)),
        legend.key.size = unit(0.5, 'cm')) +
  ylim(c(0,13))
b_plot

# effect of varying f (& WPM)
f_sensit = expand.grid(class="effect of varying f & psi",
                       group=c("avg. parameters", 
                               "M. beecheii (low psi & f)",
                               "M. favosa (high psi & f)"
                       ),
                       psi=psi_avg,
                       f=seq(0.75,1,length.out=100),
                       mu=mu_avg,
                       b=b_avg,
                       g_ESS=NA) # ESS level of queen production
f_sensit[f_sensit$group=="M. beecheii (low psi & f)",
         "psi"] = psi_beecheii
f_sensit[f_sensit$group=="M. favosa (high psi & f)",
         "psi"] = psi_favosa
f_sensit$parameter = f_sensit$f
f_sensit$g_ESS = ESS(psi=f_sensit$psi,
                     f=f_sensit$f,
                     mu=f_sensit$mu,
                     b=f_sensit$b)
f_plot = qplot(data=f_sensit, group=group, 
               x=f, y=g_ESS*100, colour=group, lty=group, alpha=I(0.5), lwd=I(1), geom="line") +
  geom_point(data=data.frame(f=c(f_avg, f_beecheii, f_favosa), 
                             g_ESS=c(ESS(psi=psi_avg,
                                       f=f_avg,
                                       mu=mu_avg,
                                       b=b_avg),
                                     ESS(psi=psi_beecheii,
                                         f=f_beecheii,
                                         mu=mu_avg,
                                         b=b_avg),
                                     ESS(psi=psi_favosa,
                                         f=f_favosa,
                                         mu=mu_avg,
                                         b=b_avg)),
                             group=c("avg. parameters",
                                     "M. beecheii (low psi & f)",
                                     "M. favosa (high psi & f)")), size=I(3)) +
  xlab("prop. of queen's eggs that are female (f)") +
  ylab("") +
  scale_colour_manual("", values=c("black", "firebrick2", "dodgerblue2")) +
  scale_linetype_manual("", values=c(1,1,1,1,2)) +
  theme_few(base_size = 13) +
  theme(legend.position=c(0.3, 0.25), 
        legend.background = element_rect(fill=alpha('white', 0)),
        legend.key.size = unit(0.4, 'cm'),
        legend.text = element_text(size=8)) +
  guides(colour=guide_legend(override.aes = list(size=1.5))) +
  ylim(c(0,13))
f_plot

# effect of varying worker longevity (l=1/µ)
l_sensit = expand.grid(class="effect of varying l=1/µ",
                       group=c("avg. parameters", 
                               "M. beecheii (low psi & f)",
                               "M. favosa (high psi & f)"
                       ),
                       psi=psi_avg,
                       f=f_avg,
                       mu=seq(mu_avg-mu_avg*0.2, mu_avg+mu_avg*0.2, length.out=100), # 1/seq(30,50,length.out=100),
                       b=b_avg,
                       g_ESS=NA) # ESS level of queen production
l_sensit[l_sensit$group=="M. beecheii (low psi & f)",
         "psi"] = NA
l_sensit[l_sensit$group=="M. favosa (high psi & f)",
         "psi"] = NA
l_sensit$parameter = f_sensit$mu
l_sensit$g_ESS = ESS(psi=l_sensit$psi,
                     f=l_sensit$f,
                     mu=l_sensit$mu,
                     b=l_sensit$b)
l_plot = qplot(data=l_sensit, group=group, 
               x=1/mu, y=g_ESS*100, colour=group, lty=group, alpha=I(0.5), lwd=I(1), geom="line") +
  geom_point(data=data.frame(mu=mu_avg, g_ESS=ESS(psi=psi_avg,
                                                f=f_avg,
                                                mu=mu_avg,
                                                b=b_avg),
                             group="avg. parameters"), size=I(3)) +
  xlab("worker longevity in days (1/µ)") +
  ylab("") +
  scale_colour_manual("", values=c("black", "firebrick2", "dodgerblue2")) +
  scale_linetype_manual("", values=c(1,1,1,1,2)) +
  theme_few(base_size = 13) +
  theme(legend.position="none", 
        legend.background = element_rect(fill=alpha('white', 0)),
        legend.key.size = unit(0.5, 'cm')) +
  ylim(c(0,13))
l_plot

# fig 3: multipanel plot with sensitivity analysis ####
fig3 = ggarrange(plotlist=list(b_plot, f_plot, l_plot), ncol=1, common.legend=FALSE)
annotate_figure(fig3, left=textGrob("female larvae that should develop as queens (%)", rot=90, gp=gpar(cex=1.3)))
graph2ppt(file="Fig 3.pptx", width=4, height=8)
